# Supplementary material for: Association of lactate-to-albumin ratio with in-hospital and intensive care unit mortality in patients with intracerebral hemorrhage
Source: Front Neurol. 2023 Jul 13;14:1198741. doi: 10.3389/fneur.2023.1198741 (PMC10374360; doi:10.3389/fneur.2023.1198741)
Supplement: Supplementary file 2 [file Data_Sheet_1.CSV]

	subject_id	hadm_id	icustay_id	gender	dod	admittime	dischtime	los_hospital	admission_age	ethnicity	ethnicity_grouped	hospital_expire_flag	hospstay_seq	first_hosp_stay	intime	outtime	los_icu	icustay_seq	first_icu_stay	weight	heartrate_mean	sysbp_mean	diasbp_mean	meanbp_mean	resprate_mean	tempc_mean	spo2_mean	glucose_mean	congestive_heart_failure	cardiac_arrhythmias	valvular_disease	pulmonary_circulation	peripheral_vascular	hypertension	paralysis	other_neurological	chronic_pulmonary	diabetes_uncomplicated	hypothyroidism	renal_failure	liver_disease	peptic_ulcer	aids	lymphoma	metastatic_cancer	solid_tumor	rheumatoid_arthritis	coagulopathy	obesity
478	360	154871	260104	F	NA	2176-06-25	2176-07-02	6.859722222	76.38701355	WHITE	White	0	1	t	2176-06-25	2176-07-01	6.160092593	1	t	62.3	68.8333333333333	135.033333333333	58.8	84.3103448275862	15.4324324324324	36.8777770996094	98.875	144.333333333333	0	1	0	0	0	1	1	0	0	0	0	0	0	0	0	0	0	0	0	0	0
1056	831	185983	223445	F	2151-09-10	2151-06-30	2151-07-15	15.17083333	84.15079892	WHITE	White	0	1	t	2151-06-30	2151-07-03	3.354479167	1	t	50	81.5416666666667	112.958333333333	45	67.6527702013652	13.4516129032258	37.8809520176479	97.8181818181818	105.285714285714	0	0	0	0	0	0	0	1	0	0	0	0	0	0	0	0	0	0	0	0	0
1708	1342	178263	273691	F	2107-03-19	2107-02-27	2107-03-19	19.66875	72.94332802	WHITE	White	1	1	t	2107-02-27	2107-03-19	19.6681713	1	t	81	115.851851851852	96.1034482758621	61	73.4444386666281	16.6	37.5005047730725	96.4444444444444	125.75	0	0	0	0	0	0	0	0	0	0	1	0	0	0	0	0	0	0	0	0	0
2244	1795	189051	266653	F	2128-08-24	2128-07-29	2128-08-24	25.93680556	47.51314701	BLACK/AFRICAN AMERICAN	Black	1	1	t	2128-07-29	2128-08-04	5.796828704	1	t	67.4	95.875	104.44	59.2	74.2800039672852	19.3478260869565	36.875	99.1818181818182	131.5	1	0	0	0	1	1	0	0	0	0	0	1	1	0	0	0	0	0	0	1	0
2442	1956	115722	204179	F	NA	2134-09-01	2134-09-16	15.31041667	82.46255032	UNKNOWN/NOT SPECIFIED	Other	0	1	t	2134-09-01	2134-09-08	7.1	1	t	77.2	102.583333333333	138.833333333333	68.9583333333333	96.7826086956522	18.5652173913043	37.3125002119276	98.8260869565217	146	0	1	0	0	0	1	0	0	0	0	0	0	0	0	0	0	0	0	1	0	0
3113	2486	112328	212318	M	2128-04-28	2128-04-03	2128-04-07	4.05	56.83513817	WHITE	White	0	1	t	2128-04-03	2128-04-04	0.953229167	1	t	99.3	66.2	109	44.125	65.7499995231628	13.45	36.5694448682997	99.7	149.5	1	0	0	0	0	0	0	0	0	1	0	0	1	0	0	0	0	0	0	0	0
3197	2558	163053	204699	F	2188-10-12	2187-10-02	2187-10-09	7.298611111	58.86998786	WHITE	White	0	1	t	2187-10-03	2187-10-05	2.123356481	1	t	54.4	80.6451612903226	137.217391304348	52.695652173913	77.5333309597439	15.7307692307692	36.7979165183173	98.32	72.75	1	0	0	0	0	1	0	0	0	0	0	0	0	0	0	0	1	0	0	1	0
3697	2973	169192	234244	M	2149-08-07	2144-01-06	2144-01-14	7.988888889	49.68942966	WHITE	White	0	1	t	2144-01-08	2144-01-12	3.974305556	1	t	66.7	73.9583333333333	153.307692307692	61.3846153846154	91.4487152099609	16.7307692307692	36.4074078312627	94.3913043478261	88.6	1	0	0	0	0	1	0	0	0	0	0	1	0	0	0	0	0	0	0	0	0
3743	3006	170698	233959	F	2122-01-03	2121-12-20	2122-01-03	14.61388889	75.3228345	WHITE	White	1	1	t	2121-12-20	2122-01-03	14.71725694	1	t	54.8	91.5666666666667	146.425	48	76.8416624069214	18.5277777777778	38.031745789543	99.2413793103448	196.473684210526	0	0	0	0	0	1	1	1	0	1	0	0	0	0	0	0	0	0	0	0	0
4066	3258	136201	218721	M	2203-12-13	2194-06-06	2194-06-19	12.88541667	51.20378901	UNKNOWN/NOT SPECIFIED	Other	0	1	t	2194-06-06	2194-06-13	6.843055556	1	t	98	113.69696969697	143.969696969697	88.6060606060606	108.909090909091	16.2894736842105	38.1296306186252	98.25	183.8	0	0	0	0	0	1	0	0	0	0	0	0	0	0	0	0	0	0	0	0	0
4113	3289	130841	237302	M	NA	2101-11-12	2101-12-07	25.46527778	80.9275212	WHITE	White	0	1	t	2101-11-12	2101-11-18	6.621377315	1	t	81.4	83.8648648648649	127.139534883721	59.2558139534884	82.650792712257	19.0512820512821	36.8796299121998	97.525	159.833333333333	1	1	0	0	0	0	0	0	0	0	0	0	0	0	0	0	0	0	0	1	0
4147	3319	144859	264096	F	2157-06-14	2156-10-25	2156-10-31	5.761111111	63.67213049	WHITE	White	0	1	t	2156-10-25	2156-10-27	1.888043981	1	t	NA	83.6071428571429	120.0625	56.25	78.0937342643738	19	37.9126987760029	97.3214285714286	153	0	0	0	0	0	1	0	0	0	0	0	0	1	0	0	0	0	0	1	0	0
4984	3965	134304	273420	F	2121-12-29	2121-10-15	2121-10-31	15.90069444	49.56674479	WHITE	White	0	1	t	2121-10-16	2121-10-19	2.904722222	1	t	68	96.1212121212121	125.53125	78.3125	95.4838579239384	17.1351351351351	37.2638898425632	99.7647058823529	141.4	0	0	0	0	0	0	0	0	0	0	0	0	0	0	0	0	1	0	0	0	0
6217	4957	191463	299146	F	2179-08-25	2178-05-02	2178-05-08	6.497916667	42.55290388	UNKNOWN/NOT SPECIFIED	Other	0	1	t	2178-05-02	2178-05-04	2.696759259	1	t	56.2	86.2173913043478	137.625	83.25	102.527750015259	NA	37.6666662428114	98.6521739130435	113	0	0	0	0	0	1	0	1	0	0	0	0	1	0	0	0	0	0	0	1	0
6380	5065	130750	292577	M	2185-06-17	2180-02-05	2180-02-25	20.63958333	82.76187213	BLACK/CAPE VERDEAN	Black	0	1	t	2180-02-05	2180-02-19	14.82334491	1	t	68	98.9090909090909	114.558823529412	48.4705882352941	68.90625	33.3589743589744	36.976190597292	96.0571428571429	229.8	1	0	0	0	0	1	0	1	0	0	0	0	0	0	0	0	0	0	0	0	0
6872	5467	181497	283287	F	2107-05-06	2107-05-03	2107-05-06	2.64375	300.0035333	WHITE	White	1	1	t	2107-05-03	2107-05-06	2.741539352	1	t	46.3	81.4285714285714	138.75	47.75	75.0648138258192	14.5116279069767	38.2083336512248	99.4444444444444	148.6	0	0	0	0	0	1	0	0	0	0	0	0	0	0	0	0	0	0	0	0	0
6921	5504	194910	243167	M	2125-07-04	2125-06-25	2125-07-04	9.04375	61.2948594	WHITE	White	1	1	t	2125-06-25	2125-07-05	9.610555556	1	t	56.3	107.777777777778	100.358974358974	61.025641025641	75.0769258156801	25.9	37.7013895246718	97.2	113.263157894737	1	1	0	0	0	0	0	0	0	0	0	0	0	0	0	0	0	0	0	1	0
7088	5637	128333	237471	F	2194-09-09	2194-09-07	2194-09-09	1.370833333	47.68848652	WHITE	White	1	1	t	2194-09-07	2194-09-09	1.370833333	1	t	46.7	102.285714285714	103.714285714286	64.0357142857143	78.357142993382	15.5483870967742	36.3346155932826	98.2	200	0	0	0	0	0	0	0	0	0	0	0	0	0	0	0	1	0	0	0	0	0
7352	5820	138521	298755	M	2193-04-09	2187-12-27	2188-01-17	20.67708333	56.13202127	ASIAN	Other	0	1	t	2187-12-27	2188-01-05	8.996655093	1	t	81	72	154.708333333333	89.4166666666667	111.458333333333	18.75	37.3148148148148	98.7727272727273	129.333333333333	1	0	1	0	0	1	0	0	0	0	0	0	0	0	0	0	0	0	0	0	0
7496	5924	182867	223440	M	2201-06-30	2197-03-10	2197-03-17	7.446527778	54.04665136	WHITE	White	0	1	t	2197-03-10	2197-03-11	0.951180556	1	t	57	77.7826086956522	116.391304347826	56.7826086956522	75.5652173913043	14.6086956521739	37.6666669492368	98.8260869565217	100	0	0	0	0	0	0	0	0	0	0	1	0	0	0	0	0	0	0	0	0	0
8095	6432	161911	209232	M	2146-11-09	2140-08-04	2140-08-09	4.909722222	61.01076139	UNKNOWN/NOT SPECIFIED	Other	0	1	t	2140-08-04	2140-08-05	0.960706019	1	t	62	79.5	94.2	51.15	65.5000043869018	26.05	36.3555552164714	98.5263157894737	111	1	0	0	0	0	0	0	0	0	0	0	0	0	0	0	0	0	0	0	0	0
8477	6741	100191	233457	M	2153-12-20	2146-11-17	2146-11-25	7.723611111	83.4404719	WHITE	White	0	1	t	2146-11-17	2146-11-21	3.806550926	1	t	48.2	89.4909090909091	117.8	49.1	71.0095327649798	15.0181818181818	37.4444452921549	99.0714285714286	90.8888888888889	0	0	1	0	0	1	0	0	0	0	0	0	0	0	0	0	0	0	0	1	0
8510	6770	167217	219984	F	2163-05-30	2163-05-24	2163-05-30	5.906944444	300.0027119	WHITE - RUSSIAN	White	1	1	t	2163-05-24	2163-05-30	5.953275463	1	t	60.3	82.7555555555556	135.88679245283	76.4150943396226	97.9433962264151	15.58	37.2698411487398	99.8444444444444	140.555555555556	0	1	0	0	0	1	0	0	0	0	0	0	0	0	0	0	0	0	0	0	0
9028	7180	166213	240082	M	NA	2130-07-29	2130-08-15	16.85625	67.42286481	WHITE	White	0	1	t	2130-07-29	2130-08-02	3.935891204	1	t	81	80.7	103.379310344828	53.7931034482759	69.6428571428571	14.3055555555556	37.4476191202799	98.0357142857143	131.294117647059	0	0	1	0	1	0	0	0	0	0	0	0	0	0	0	0	0	0	1	0	0
9112	7237	121782	290369	M	2165-02-09	2165-01-12	2165-02-09	27.97152778	58.5243451	WHITE	White	1	1	t	2165-01-12	2165-01-23	11.16513889	1	t	87	77.0416666666667	121.727272727273	60.9090909090909	82.0808122808283	26.59375	36.5972227520413	98.875	138.571428571429	0	0	0	0	0	1	0	1	0	1	0	1	0	0	0	0	0	0	0	0	0
9273	7358	170121	208923	F	2132-01-04	2131-09-18	2131-10-02	13.90833333	83.43979493	BLACK/AFRICAN AMERICAN	Black	0	1	t	2131-09-18	2131-10-02	13.90828704	1	t	85.7	79.0930232558139	115.522727272727	55.7045454545455	76.6060772809115	14.0408163265306	36.5039686172728	97.6818181818182	180.352941176471	1	1	1	0	0	1	1	0	0	1	0	0	0	0	0	0	0	0	0	0	0
9284	7365	158900	235188	F	NA	2115-06-05	2115-06-20	14.56388889	43.56007414	BLACK/AFRICAN AMERICAN	Black	0	1	t	2115-06-05	2115-06-13	7.77	1	t	63	68.3333333333333	146.603448275862	76.9827586206897	99.0701508103756	14.225	36.3492069547139	99.9047619047619	158.25	0	0	0	0	0	1	0	0	0	0	0	0	0	0	0	0	0	0	0	0	0
9305	7384	112542	201182	F	NA	2124-05-03	2124-05-16	13.50486111	72.33584736	WHITE	White	0	1	t	2124-05-03	2124-05-16	13.51309028	1	t	91	62.16	129.807692307692	52.6153846153846	68.8541686534882	19.9032258064516	36.8425920274523	99.8	215.545454545455	0	0	0	0	0	1	0	0	0	0	0	0	0	0	0	0	0	0	0	0	0
9508	7538	184568	266906	M	2117-07-20	2117-04-15	2117-06-12	57.625	59.26197337	WHITE	White	0	1	t	2117-04-21	2117-04-28	6.802280093	1	t	81	110.071428571429	96.8	53.9666666666667	67.288889948527	25.0588235294118	38.3333333333333	98.9	136.714285714286	0	1	0	0	0	1	0	1	0	0	0	0	0	0	0	0	0	0	1	0	0
9767	7737	194181	266065	M	2187-05-23	2187-05-21	2187-05-23	1.829861111	64.25544092	OTHER	Other	1	1	t	2187-05-21	2187-05-23	1.869525463	1	t	75	73.24	135.28	57.92	85.88	17.65625	36.6666659602412	100	178	0	0	0	0	0	0	0	0	0	1	0	0	0	0	0	0	0	0	0	0	0
9973	7900	155630	296986	M	2206-11-29	2199-01-20	2199-02-14	25.4	58.06044038	WHITE	White	0	1	t	2199-01-20	2199-01-21	1.466851852	1	t	139.1	89.0357142857143	121.555555555556	72.6666666666667	88.9629708749277	24.4285714285714	35.9666663275825	94.7857142857143	135.428571428571	1	1	0	0	0	0	0	0	0	0	0	0	0	0	0	0	0	0	0	0	0
10479	8322	105062	247409	F	2131-01-28	2128-05-23	2128-06-01	8.875	81.48784069	WHITE	White	0	1	t	2128-05-23	2128-05-26	3.06943287	1	t	63	47.0882352941176	159.142857142857	66.5142857142857	96.9619055611747	17.5365853658537	36.9444444444444	97.9142857142857	119	1	1	0	1	0	1	0	0	1	0	0	0	0	0	0	0	0	0	0	0	0
10943	8691	177807	285045	F	2102-08-01	2102-07-30	2102-08-01	1.502083333	79.83473641	ASIAN	Other	1	1	t	2102-07-30	2102-08-02	2.166724537	1	t	66.5	62.1951219512195	144.9	73.6	97.3666149139404	15.9583333333333	35.7777772126374	99.9772727272727	180.25	0	0	0	0	0	1	0	0	0	0	0	0	0	0	0	0	0	0	0	0	0
11021	8749	189168	214721	M	2183-07-26	2183-07-24	2183-07-26	1.922222222	63.43668566	WHITE	White	1	1	t	2183-07-24	2183-07-26	1.968460648	1	t	72.5	87.0833333333333	91.968253968254	45.4761904761905	60.3492173088921	27	38.0361107720269	99.2258064516129	120	0	0	0	0	0	0	0	0	0	0	0	1	0	0	0	0	0	1	0	1	0
11182	8883	144425	210444	F	2200-08-04	2199-10-13	2199-11-04	21.87569444	84.0640511	WHITE	White	0	1	t	2199-10-13	2199-10-14	1.042939815	1	t	69	87.6923076923077	132.758620689655	63.8275862068966	87.2758620689655	22.1923076923077	36.2936504303463	98.52	136.333333333333	1	1	0	1	0	1	0	0	0	0	1	1	0	0	0	0	0	0	0	0	0
11257	8941	135699	238464	M	NA	2192-05-07	2192-05-14	6.658333333	71.46485989	WHITE	White	0	1	t	2192-05-07	2192-05-10	2.769583333	1	t	87.5	73.1851851851852	136.703703703704	59.962962962963	82.4615384615385	14.5294117647059	37.1111106872559	95.5185185185185	141	0	0	0	0	0	0	0	0	0	0	0	0	0	0	0	0	1	0	0	0	0
11512	9142	198248	206421	F	2136-12-29	2136-12-28	2136-12-29	1.054166667	78.07633338	WHITE	White	1	1	t	2136-12-28	2136-12-29	1.052708333	1	t	75	78.1395348837209	125.279069767442	62.3488372093023	84.5581395348837	15.5208333333333	37.2592590473316	99.425	156.3	0	0	0	0	0	1	0	0	0	0	0	0	0	0	0	0	0	0	0	0	0
12459	9896	165450	206333	M	2131-02-12	2131-02-10	2131-02-11	1.608333333	67.47582944	WHITE	White	1	1	t	2131-02-10	2131-02-12	2.106006944	1	t	112	53.5483870967742	116.193548387097	46.1612903225806	66.8064516129032	28.2894736842105	35.7222224216835	94.9333333333333	125.375	1	1	0	0	0	1	0	0	1	1	0	0	0	0	0	0	0	0	0	0	0
12649	10045	126949	203766	F	2129-12-01	2129-11-24	2129-12-01	7.051388889	68.66940076	WHITE	White	1	1	t	2129-11-24	2129-12-01	6.303449074	1	t	89.6	54.9555555555556	100.531914893617	47.8936170212766	65.4893638935495	14.3953488372093	35.6081481085883	95.5	154.8	1	1	0	0	1	1	0	0	0	1	1	0	0	0	0	0	0	0	0	1	0
13332	10614	146622	209518	M	NA	2196-06-30	2196-07-15	15.12013889	62.79262039	OTHER	Other	0	1	t	2196-06-30	2196-07-12	12.02421296	1	t	63.9	75.6857142857143	130.487804878049	69.5609756097561	91.8000202178955	14.775	37.6984126984127	97.4642857142857	115.8	0	0	0	0	0	1	0	0	1	0	0	0	1	0	0	0	0	0	0	0	0
13969	11093	170300	239503	F	2144-12-16	2144-12-02	2144-12-16	13.85277778	41.7007264	WHITE	White	1	1	t	2144-12-02	2144-12-16	14.04028935	1	t	45	78.125	134.714285714286	70.8214285714286	93.5476427078247	21.0645161290323	38.2626261855617	100	128.4	0	0	0	0	0	0	0	0	0	0	0	0	0	0	0	0	0	0	0	0	0
14456	11469	187656	286347	F	2160-10-07	2160-10-06	2160-10-07	0.475694444	53.32338968	WHITE	White	1	1	t	2160-10-06	2160-10-07	0.577766204	1	t	92	101.538461538462	115	55.7272727272727	70.1388918558757	24.2142857142857	36.4962952225297	95	128	0	0	0	0	0	0	0	0	0	0	0	0	1	0	0	0	1	0	0	1	0
16518	13107	187970	293865	M	2192-05-07	2188-02-16	2188-03-14	26.51736111	77.87154609	UNKNOWN/NOT SPECIFIED	Other	0	1	t	2188-02-16	2188-02-28	11.74726852	1	t	94	109.395348837209	141.704918032787	75.2950819672131	95.7322427718366	13.7551020408163	37.5222227308485	97.7045454545455	140.666666666667	0	0	0	0	0	0	0	0	0	0	0	0	0	0	0	0	0	0	0	0	0
17011	13514	152841	265873	F	2155-03-15	2155-02-03	2155-02-18	15.31388889	78.56759848	WHITE	White	0	1	t	2155-02-03	2155-02-19	16.0887963	1	t	50.7	71.88	123.178571428571	59.1428571428571	83.1666641235352	17.5	37.1018508628563	99.3076923076923	120.1	0	0	0	0	0	1	0	0	0	0	0	0	0	0	0	0	0	0	1	0	0
17913	14248	137607	275340	M	2164-06-22	2164-06-20	2164-06-22	2.008333333	59.34154558	BLACK/AFRICAN AMERICAN	Black	1	1	t	2164-06-20	2164-06-22	2.192638889	1	t	101	94.8148148148148	142.185185185185	69.8888888888889	88.6153846153846	23.5454545454545	37.0055550469293	97.0740740740741	115.619047619048	0	0	0	0	0	0	0	0	0	1	0	0	1	0	0	0	1	0	0	1	0
18550	14778	154991	273755	M	2128-03-25	2128-03-24	2128-03-25	0.94375	80.0695583	WHITE	White	1	1	t	2128-03-24	2128-03-25	1.054166667	1	t	86	74.24	105.64	49.2	68.0133360290527	12.9333333333333	36.3765433982567	98.9230769230769	130.25	0	0	0	0	0	1	0	0	0	0	0	0	0	0	0	0	0	0	0	0	0
18572	14798	174012	207893	F	2148-04-12	2148-04-06	2148-04-12	5.803472222	48.66765689	HISPANIC OR LATINO	Other	1	1	t	2148-04-06	2148-04-11	5.232071759	1	t	62.6	78.8695652173913	121.304347826087	69.6086956521739	90.753626284392	18.0357142857143	36.5185179533782	100	87	0	0	0	0	0	1	0	0	1	0	0	0	0	0	1	0	0	0	0	1	0
18596	14821	132931	286577	F	2169-04-09	2164-04-20	2164-05-12	22.47708333	79.71708347	WHITE	White	0	1	t	2164-04-20	2164-04-23	3.641967593	1	t	81.9	98.3846153846154	108.24	59.44	75.706675567627	18.1818181818182	37.3888891714591	98.1785714285714	110.5	1	1	0	0	0	1	0	0	0	0	0	0	0	0	0	0	0	0	0	0	0
19066	15200	183459	279569	F	2184-05-13	2184-05-05	2184-05-10	5.414583333	75.00513875	WHITE	White	0	1	t	2184-05-05	2184-05-10	5.563449074	1	t	67.7	91.92	111.567567567568	57.3783783783784	75.7592610253228	19.3870967741935	37.8611112523962	98.8	135.25	0	0	0	0	0	0	0	0	0	0	0	0	0	0	0	0	0	0	0	0	0
19160	15277	123472	227569	M	2164-02-11	2164-02-01	2164-02-11	10.08819444	55.69094749	UNKNOWN/NOT SPECIFIED	Other	1	1	t	2164-02-01	2164-02-11	10.16796296	1	t	63.9	116.354838709677	126.816666666667	68.7333333333333	88.7118644067797	18.7368421052632	37.925926020116	98.8484848484848	103.666666666667	0	0	0	0	0	1	0	1	0	0	0	0	0	0	0	0	0	0	0	0	0
19191	15303	100837	218339	M	2151-09-01	2151-08-28	2151-09-01	4.495138889	83.78875757	WHITE	White	1	1	t	2151-08-28	2151-09-01	4.583275463	1	t	66.5	67.72	119.21875	45.375	66.2395843267441	19.6969696969697	38.0694452921549	98.3461538461538	237.875	1	0	0	0	0	0	0	0	0	0	0	0	0	0	0	0	0	0	0	0	0
19276	15378	183781	238882	M	2182-03-30	2182-03-29	2182-03-30	1.013194444	78.00521149	WHITE	White	1	1	t	2182-03-29	2182-03-30	1.100520833	1	t	84.2	107.870967741935	148.487804878049	53.9024390243902	83.0731707317073	18.6486486486486	38.8425925925926	96.3636363636364	182.333333333333	0	0	0	0	0	1	0	0	0	0	0	0	0	0	0	0	0	0	0	0	0
19422	15489	175196	275120	F	2160-10-03	2160-05-31	2160-06-07	6.846527778	71.72763161	BLACK/AFRICAN AMERICAN	Black	0	1	t	2160-05-31	2160-06-04	3.569085648	1	t	NA	75.0689655172414	150.379310344828	73	91.8214285714286	14.4333333333333	36.3611115349664	97.7931034482759	120.545454545455	0	0	0	0	0	0	0	0	0	1	1	1	0	0	0	0	0	0	0	0	0
19511	15570	190454	278355	F	2195-07-13	2192-07-09	2192-07-20	10.99652778	84.02030981	WHITE	White	0	1	t	2192-07-09	2192-07-14	4.266747685	1	t	71.7	97.972972972973	132.689189189189	43.7567567567568	72.8918918918919	20.8658536585366	36.531746273949	99.48	153.235294117647	1	0	0	0	0	1	0	1	0	1	0	0	0	0	0	0	0	0	0	0	0
20313	16205	186532	244115	F	2200-11-17	2200-11-15	2200-11-17	1.449305556	300.0030614	WHITE	White	1	1	t	2200-11-15	2200-11-17	1.490023148	1	t	53.3	73.6842105263158	149.631578947368	36.7894736842105	71.6842105263158	14.1923076923077	36.3666670057509	100	NA	0	0	0	0	0	1	0	0	0	0	0	0	0	0	0	0	0	0	0	0	0
20350	16240	108407	289993	F	2151-03-23	2151-03-16	2151-03-22	5.538888889	30.91360964	WHITE	White	0	1	t	2151-03-16	2151-03-22	5.556770833	1	t	95.7	117.541666666667	136.333333333333	74.9583333333333	88.5833333333333	20.75	37.9259261378535	98.28	97	0	0	0	0	0	0	0	0	0	0	0	0	0	0	0	0	1	0	0	1	0
20374	16260	104305	279598	F	2152-05-04	2152-04-28	2152-05-02	4.069444444	86.22909291	BLACK/AFRICAN AMERICAN	Black	0	1	t	2152-04-28	2152-04-30	2.178761574	1	t	82	72.7586206896552	117.026315789474	51.5789473684211	72.5526315789474	18.8	36.0694445504083	98.1034482758621	209.5	1	0	0	1	0	1	0	0	1	1	0	0	0	0	0	0	0	0	0	0	0
20433	16301	101057	269182	M	2165-05-01	2162-12-24	2163-02-10	47.72708333	64.6058632	WHITE	White	0	1	t	2162-12-24	2163-01-17	24.03840278	1	t	100	69.4444444444444	139.666666666667	58.7333333333333	82.0444468180338	21.3235294117647	36.9444444444444	98.7083333333333	223.103448275862	1	0	0	0	0	1	0	1	0	0	0	0	0	0	0	0	0	0	0	0	0
21264	16949	158603	273683	M	2168-05-17	2165-01-06	2165-01-18	12.49027778	51.92757498	WHITE	White	0	1	t	2165-01-06	2165-01-08	2.589097222	1	t	84.4	118.481481481481	114.28	66.56	82.4666595458984	20.6666666666667	37.2063488430447	96	156.75	0	0	0	0	0	0	0	0	0	0	0	0	0	0	0	0	0	0	0	0	0
21293	16973	108778	265352	F	2154-09-05	2154-09-01	2154-09-05	4.061805556	58.22658463	UNKNOWN/NOT SPECIFIED	Other	1	1	t	2154-09-01	2154-09-05	4.1059375	1	t	80	85.4857142857143	127.514285714286	54.0857142857143	74.8285714285714	15.5853658536585	36.8333329094781	99.3055555555556	131.8	0	0	0	0	0	1	0	0	0	0	0	0	0	0	0	0	0	0	0	0	0
22066	17585	150206	241153	F	NA	2161-04-14	2161-04-29	14.9375	49.37999266	WHITE	White	0	1	t	2161-04-14	2161-04-19	4.840775463	1	t	80	89.4	125.777777777778	61	81.9444444444444	20.4285714285714	36.8650793650794	99.027027027027	146.6	0	0	0	0	0	1	0	0	0	0	0	0	0	0	0	0	0	0	0	0	0
22483	17907	114688	250419	M	2133-09-29	2133-09-27	2133-09-29	1.620138889	30.34948106	UNKNOWN/NOT SPECIFIED	Other	1	1	t	2133-09-27	2133-09-29	1.335046296	1	t	74.2	122.567567567568	108.27027027027	54.3513513513514	70.9189189189189	35.1333333333333	37.962962962963	95	129.9	0	0	0	0	0	0	0	0	0	0	0	0	1	0	1	1	0	0	0	1	0
24050	19157	191985	208884	F	2124-09-27	2121-12-24	2121-12-31	7.202777778	61.04028798	BLACK/AFRICAN AMERICAN	Black	0	1	t	2121-12-24	2121-12-26	2.201377315	1	t	NA	83.5769230769231	153.538461538462	79.1923076923077	110.038461538462	20.7692307692308	36.955554538303	96.7307692307692	176.636363636364	0	0	0	0	0	1	0	1	0	1	0	0	0	0	0	0	0	0	0	0	0
24709	19655	163259	272055	M	NA	2115-01-07	2115-01-24	16.66319444	56.78959531	BLACK/AFRICAN AMERICAN	Black	0	1	t	2115-01-07	2115-01-21	13.76894676	1	t	63.5	68.962962962963	143.35	74.75	94.858339881897	13.1851851851852	36.9259247956453	99.2962962962963	141.6	0	0	0	0	0	1	0	0	0	0	0	0	0	0	0	0	0	0	0	0	0
24745	19690	158749	205047	M	2124-04-11	2117-02-05	2117-02-23	17.86041667	43.06825379	WHITE	White	0	1	t	2117-02-09	2117-02-12	3.122060185	1	t	75	91.0571428571429	118.342857142857	67.7142857142857	85.3714285714286	24.6216216216216	37.2969697894472	98.6666666666667	142.84375	1	0	0	0	0	0	0	0	0	0	0	0	0	0	0	0	0	0	0	0	0
24786	19728	189697	207827	F	2141-06-04	2138-04-10	2138-04-19	8.636111111	85.72931893	WHITE	White	0	1	t	2138-04-10	2138-04-14	3.74474537	1	t	48	91.4074074074074	116.222222222222	55.7777777777778	75.9259476838289	21.7037037037037	36.5740747804995	94.4615384615385	144.5	1	1	1	0	0	0	0	0	0	0	0	0	0	0	0	0	0	0	0	0	0
24922	19839	111434	297771	M	2167-05-02	2167-04-26	2167-05-02	5.295138889	71.60405939	UNKNOWN/NOT SPECIFIED	Other	1	1	t	2167-04-26	2167-05-02	5.390706019	1	t	85	74.7317073170732	101.020833333333	50.625	66.72	31.0416666666667	37.5317461528475	98.65	259	0	1	1	0	0	1	0	1	0	0	0	0	0	0	0	0	0	0	0	0	0
25018	19911	180900	292870	F	2132-11-01	2130-10-26	2130-12-07	42.31944444	64.59568198	UNKNOWN/NOT SPECIFIED	Other	0	1	t	2130-10-26	2130-12-07	42.35545139	1	t	122.8	91.3333333333333	116.933333333333	57.4666666666667	77.2222234090169	16.0526315789474	38.4694448577033	97.6060606060606	181.05	1	1	1	0	0	1	1	0	1	0	0	1	0	0	0	0	0	0	0	1	1
25124	20005	145132	245872	F	2138-01-18	2138-01-05	2138-01-18	13.05833333	83.5886239	WHITE	White	1	1	t	2138-01-06	2138-01-17	11.66041667	1	t	49.8	132.357142857143	151.633333333333	67.2666666666667	94.5110801696777	28.5	38.7777780603479	98.0322580645161	140	0	1	0	1	0	0	0	1	0	0	0	0	0	0	0	0	0	0	0	0	0
25658	20436	186346	235218	M	NA	2111-03-14	2111-03-23	8.681944444	63.31420145	WHITE	White	0	1	t	2111-03-15	2111-03-20	5.60537037	1	t	NA	83.037037037037	128.555555555556	65.1481481481482	87.7407407407407	16.8888888888889	37.0873018295046	97.2592592592593	167.142857142857	0	0	0	0	0	0	0	0	0	0	0	0	0	0	0	0	0	0	0	0	0
25944	20653	181819	248486	F	2152-07-14	2148-05-05	2148-05-23	17.72916667	74.85705061	OTHER	Other	0	1	t	2148-05-05	2148-05-06	0.740949074	1	t	NA	92.4285714285714	111.1	52.55	74.8333297729492	18.6428571428571	36.4629632455331	99.4166666666667	155.4	0	1	0	1	0	1	0	1	0	0	0	0	0	0	0	0	0	0	0	0	0
26164	20846	187481	235425	M	2192-05-10	2192-04-19	2192-05-10	21.81527778	76.68342344	UNKNOWN/NOT SPECIFIED	Other	1	1	t	2192-04-19	2192-05-02	13.72986111	1	t	64.6	75.8709677419355	98.593220338983	49.1864406779661	68.7627081790213	19.3947368421053	35.8148146264347	99.1428571428571	107.5	1	1	0	0	0	0	0	0	1	0	0	0	0	0	0	0	0	0	0	0	0
26972	21485	112973	222925	F	NA	2117-11-26	2117-12-08	12.39305556	69.42894949	WHITE	White	0	1	t	2117-11-26	2117-11-30	4.363969907	1	t	98	84.7727272727273	145.045454545455	54.1363636363636	84.4393771778453	20.4761904761905	36.7222224341498	97.9090909090909	271.5	0	0	0	0	0	1	0	0	1	1	1	0	0	0	0	0	0	0	0	0	0
27504	21920	138953	207451	F	2152-10-31	2149-09-14	2149-09-26	11.84722222	81.63842667	UNKNOWN/NOT SPECIFIED	Other	0	1	t	2149-09-14	2149-09-16	1.967824074	1	t	59.2	109.55	144	59.6206896551724	90.8390829152074	18.1176470588235	37.2444441053602	96.0666666666667	110	1	0	0	0	0	0	0	1	0	0	0	0	0	0	0	0	0	0	0	0	0
27520	21934	134318	280286	F	2116-03-26	2116-03-24	2116-03-26	1.631944444	78.87348586	UNKNOWN/NOT SPECIFIED	Other	1	1	t	2116-03-24	2116-03-26	1.630555556	1	t	50	100.766666666667	151.029411764706	68.7352941176471	103.72549124325	16.3783783783784	38.1805557674832	99.59375	123	0	0	0	0	0	0	0	0	0	0	0	0	0	0	0	0	0	0	0	0	0
29227	23315	184962	246365	F	2138-04-07	2138-04-07	2138-04-07	0.427083333	60.3716839	UNKNOWN/NOT SPECIFIED	Other	1	1	t	2138-04-07	2138-04-08	0.923877315	1	t	82.6	85.1923076923077	124.619047619048	56	74.2608695652174	19.695652173913	35.351852134422	97.4074074074074	350.6	0	0	0	0	0	1	0	0	0	1	0	0	1	0	0	0	0	0	0	1	0
30466	24295	139432	264409	M	2153-01-21	2152-12-17	2153-01-02	15.78472222	88.49474797	WHITE	White	0	1	t	2152-12-17	2152-12-20	2.740613426	1	t	NA	65.3913043478261	148.304347826087	52	80.6521739130435	17.0344827586207	37.1851843374747	99.68	135.75	0	0	0	0	0	1	0	0	0	0	0	0	0	1	0	0	0	0	0	1	0
30852	24617	192762	288670	F	NA	2165-03-03	2165-03-15	12.03402778	77.46787211	UNKNOWN/NOT SPECIFIED	Other	0	1	t	2165-03-03	2165-03-15	12.04201389	1	t	79.7	71.6363636363636	132.451612903226	42.9032258064516	67.1236564267066	16.8214285714286	36.6349205138191	97.4181818181818	153.571428571429	0	1	0	0	1	1	0	0	0	0	0	0	0	0	0	0	0	0	0	0	0
31351	25008	122547	271579	M	NA	2112-11-23	2112-12-01	8.344444444	73.4973801	WHITE	White	0	1	t	2112-11-23	2112-11-29	6.107337963	1	t	63	90.6666666666667	119.029411764706	62.9705882352941	89.3921558155733	25.1219512195122	36.8123450809055	96.1515151515152	171.952380952381	0	0	0	0	0	0	0	0	0	1	0	0	0	0	0	0	0	0	0	0	0
31981	25475	104621	280402	M	2133-12-26	2124-10-20	2124-11-21	32.46527778	58.13183901	WHITE	White	0	1	t	2124-10-20	2124-10-28	8.420428241	1	t	119.8	79.7241379310345	126.966666666667	65.6666666666667	80.6666488647461	14.03125	37.055554707845	96.2058823529412	168.5	0	1	0	0	0	0	0	1	0	0	0	0	1	0	0	0	0	0	0	0	0
31987	25481	138260	285435	F	2111-02-15	2111-01-03	2111-01-14	10.73263889	68.39006643	BLACK/AFRICAN AMERICAN	Black	0	1	t	2111-01-03	2111-01-07	3.149247685	1	t	65	61.25	140.514285714286	41.7142857142857	74.6476172310965	15.1395348837209	36.5864195647063	99.8947368421053	240.05	0	0	0	0	0	1	0	0	0	1	0	0	0	0	0	0	1	0	0	0	0
32091	25562	198569	256207	M	2174-04-01	2174-03-20	2174-04-01	11.79722222	69.89314425	WHITE	White	1	1	t	2174-03-20	2174-03-23	2.757488426	1	t	57.3	80.5384615384615	124.875	56.7678571428571	80.7857143538339	15.625	36.3425925925926	98.9056603773585	146.5	1	1	0	0	0	1	0	1	0	0	0	1	0	0	0	0	0	0	0	0	0
32103	25571	183081	236251	M	2138-09-08	2138-08-29	2138-09-08	10.2375	76.66770035	WHITE	White	1	1	t	2138-08-29	2138-09-09	10.97434028	1	t	111	72.26	138.230769230769	50.3230769230769	77.4974386361929	16.2777777777778	36.4111111958822	100	170.5	0	0	0	0	0	1	0	0	0	0	1	1	0	0	0	0	0	0	0	0	0
32900	26200	158320	224308	M	2183-03-06	2182-12-08	2182-12-18	10.29236111	76.90877942	WHITE	White	0	1	t	2182-12-08	2182-12-14	6.674756944	1	t	51.4	70	112.4	51.8666666666667	72.0444396972656	21.4666666666667	37.1666675143772	97.2142857142857	98.3333333333333	0	0	0	0	0	1	0	0	0	0	0	0	0	0	0	0	0	0	0	1	0
33994	27080	101953	200569	M	2121-04-21	2121-04-04	2121-04-21	16.95833333	53.51538523	OTHER	Other	1	1	t	2121-04-04	2121-04-21	17.05958333	1	t	60	61.625	127.8	58.96	81.7916666666667	18.3225806451613	38.1825401669457	98.28	126.615384615385	0	0	0	0	0	0	0	0	0	0	0	0	0	0	0	0	0	1	0	0	0
34274	27297	187851	284791	M	2177-08-27	2177-01-08	2177-01-14	6.341666667	71.0493814	BLACK/AFRICAN AMERICAN	Black	0	1	t	2177-01-08	2177-01-10	2.546481481	1	t	72	72.5555555555556	150.763157894737	66.3947368421053	91.9166666666667	18.6944444444444	36.9555549621582	98.2777777777778	162.875	0	1	1	0	0	1	0	0	0	1	0	0	1	0	0	0	0	0	0	0	0
34279	27302	178981	220052	F	NA	2117-01-01	2117-01-14	13.64444444	64.05348562	WHITE	White	0	1	t	2117-01-01	2117-01-14	13.65378472	1	t	56	88.0232558139535	140.470588235294	59.2352941176471	81.8627450980392	14.4897959183673	36.5396832662915	98.4186046511628	132.75	0	0	0	0	0	0	0	0	0	0	0	0	0	0	0	0	0	0	0	0	0
34944	27821	188470	245393	F	2102-01-14	2102-01-13	2102-01-14	0.845138889	34.18735123	WHITE	White	1	1	t	2102-01-13	2102-01-15	1.595243056	1	t	66	77.4411764705882	105.428571428571	54.1142857142857	65.9714285714286	16.075	35.9853798046447	97.9714285714286	124.375	0	0	0	0	0	0	0	0	0	0	0	0	0	0	0	0	0	0	0	1	0
34960	27836	113558	228484	F	2155-12-10	2155-12-09	2155-12-10	1.688888889	86.11314268	WHITE	White	1	1	t	2155-12-09	2155-12-10	1.765844907	1	t	88	101.2	139.521739130435	62.1304347826087	80.0434782608696	19.7037037037037	36.796295731156	95.6538461538462	146	0	0	0	0	0	1	0	0	1	1	1	0	0	0	0	0	0	0	0	0	0
34969	27845	103113	208920	M	NA	2181-12-19	2182-04-10	111.7652778	54.68385319	HISPANIC/LATINO - DOMINICAN	Other	0	1	t	2181-12-19	2181-12-28	9.118113426	1	t	103.8	91.3333333333333	156.458333333333	78.1666666666667	103.166666666667	20.2	37.2962965788665	100	140.166666666667	0	0	0	0	0	1	1	1	0	0	0	0	0	0	0	0	0	0	0	0	0
35069	27934	184971	291546	M	2127-09-15	2127-09-14	2127-09-15	1.179166667	44.16292498	WHITE	White	1	1	t	2127-09-14	2127-09-16	2.348622685	1	t	85	104.309523809524	136.4	68.4666666666667	86.9111111111111	19.063829787234	38.6736112170749	100	292.51724137931	0	0	0	0	0	1	0	0	0	1	0	0	0	0	0	0	0	0	0	0	0
35077	27941	131931	273876	M	2122-10-31	2122-09-18	2122-10-29	41.56736111	76.80671343	UNKNOWN/NOT SPECIFIED	Other	0	1	t	2122-09-18	2122-10-08	20.73994213	1	t	89.1	81.7666666666667	130.272727272727	57	78.0625	22.6666666666667	38.8974364191039	99.8387096774194	146.933333333333	0	0	0	0	0	1	0	0	0	1	0	0	0	0	0	0	0	0	0	0	0
35450	28231	156008	235641	F	NA	2148-05-24	2148-05-29	5.180555556	73.98213956	WHITE	White	0	1	t	2148-05-24	2148-05-26	2.151793981	1	t	58	74.4827586206897	157	74.59375	104.1875	14.7142857142857	37.3958338631524	99.9090909090909	119.75	0	0	0	0	0	1	1	0	0	0	0	0	0	0	0	0	0	0	0	0	0
35748	28500	149040	208303	F	NA	2159-04-25	2159-05-23	28.39166667	70.16473806	HISPANIC/LATINO - COLOMBIAN	Other	0	1	t	2159-04-25	2159-05-15	20.47552083	1	t	66	81.6129032258064	128.46875	56.21875	81.15625	19.7083333333333	37.444445292155	100	146.222222222222	0	0	0	0	0	1	1	1	0	0	0	0	0	0	0	0	0	0	0	0	0
36284	28925	190780	200419	M	NA	2136-06-09	2136-06-19	9.977083333	66.61781613	WHITE	White	0	1	t	2136-06-09	2136-06-16	7.129085648	1	t	70	105.583333333333	133.571428571429	82.4285714285714	94.6190476190476	23.2608695652174	37.3750008477105	94.7307692307692	125.142857142857	0	0	0	0	0	1	1	1	0	0	0	0	0	0	0	0	0	0	0	0	0
36475	29071	115739	210721	M	2155-02-24	2155-02-08	2155-02-24	15.38194444	82.29252952	WHITE	White	1	1	t	2155-02-08	2155-02-22	14.07490741	1	t	83.9	99.9069767441861	134.536585365854	63.780487804878	80.0526315789474	21.1818181818182	36.4841273474315	95.5813953488372	132	0	1	0	0	0	1	1	1	0	0	0	0	0	0	0	0	0	0	0	0	0
37051	29525	151330	264291	F	NA	2131-02-03	2131-02-07	3.746527778	71.95210755	WHITE	White	0	1	t	2131-02-03	2131-02-04	0.729571759	1	t	88	89	140.235294117647	74.5882352941177	89.4375	18.2105263157895	37.3611111111111	96.5	131.333333333333	0	0	0	0	0	1	1	0	0	0	0	0	0	0	0	0	0	0	0	0	0
37173	29626	150680	272948	F	2145-08-10	2145-08-06	2145-08-10	4.221527778	50.15464034	BLACK/AFRICAN AMERICAN	Black	1	1	t	2145-08-06	2145-08-10	4.282256944	1	t	76.7	88.4137931034483	151.258064516129	78.4516129032258	103.774193548387	14.6571428571429	37.6269834003751	99.9	127.727272727273	0	0	0	0	0	1	1	0	0	0	0	0	0	0	0	0	0	0	0	0	0
37838	30189	168966	262172	M	2192-12-20	2192-05-09	2192-05-31	21.91388889	82.87320275	OTHER	Other	0	1	t	2192-05-09	2192-05-21	11.86630787	1	t	54.4	99.8333333333333	145.809523809524	83.4285714285714	98.7368421052632	17.8	37.0555552729854	99.64	133	0	1	0	0	0	1	1	1	0	0	0	0	0	0	0	0	0	0	0	1	0
37840	30191	130885	232219	F	2183-11-24	2183-06-09	2183-06-27	18.67916667	84.78771267	WHITE	White	0	1	t	2183-06-09	2183-06-14	5.805428241	1	t	53.8	79.8	164.755555555556	73.1555555555556	107.955555555556	16.304347826087	36.5694448682997	99.2272727272727	122.55	0	0	0	0	1	1	0	1	1	0	0	0	0	0	0	0	0	0	0	0	0
37873	30218	139833	287872	F	2122-07-03	2122-06-30	2122-07-03	2.669444444	83.48311534	WHITE	White	1	1	t	2122-06-30	2122-07-03	2.733043981	1	t	56.8	84.5	109.08	62.24	79	17.7272727272727	37.7828289764096	96.4583333333333	175.3	1	1	0	0	0	1	0	0	1	0	0	0	0	0	0	0	0	0	0	0	0
38082	30403	110481	248775	F	NA	2181-11-23	2181-11-28	5.453472222	35.63467677	WHITE	White	0	1	t	2181-11-23	2181-11-27	4.201886574	1	t	95	109.457142857143	117.490566037736	82.2641509433962	94.1320754716981	23.1333333333333	36.3492063492063	96.7073170731707	140.277777777778	0	0	1	0	0	0	0	1	0	0	0	0	0	0	0	0	0	0	0	0	0
38901	31072	129247	249001	F	2114-04-12	2114-04-10	2114-04-12	2.192361111	300.0029429	WHITE	White	1	1	t	2114-04-10	2114-04-12	2.170208333	1	t	58.5	82.2352941176471	146.30303030303	55.0606060606061	77.1764705882353	17.1951219512195	36.8888891310919	99.3611111111111	236.571428571429	0	0	0	0	0	1	0	0	0	1	0	0	0	0	0	0	0	0	0	0	0
39009	31169	185065	209152	F	NA	2163-02-23	2163-03-04	8.648611111	65.65766299	BLACK/AFRICAN AMERICAN	Black	0	1	t	2163-02-23	2163-02-28	4.867060185	1	t	101	87.8260869565217	162.92	55.625	82.304347826087	17.6086956521739	37.5833333333333	98.1304347826087	134.8	1	1	0	0	0	1	0	0	0	0	0	0	0	0	0	0	0	0	0	0	0
39385	31489	188851	242336	M	2110-12-20	2110-05-06	2110-05-09	2.668055556	53.18903869	WHITE	White	0	1	t	2110-05-06	2110-05-08	1.75787037	1	t	82.2	78.2307692307692	95.8666666666667	56.1666666666667	69.8666666666667	19.4193548387097	37.6234563191732	96.8461538461538	105.571428571429	0	0	0	0	0	0	0	0	1	0	0	0	0	0	0	0	0	0	0	0	0
39662	31742	167256	297752	F	2173-08-12	2173-08-11	2173-08-12	1.441666667	78.6449566	WHITE	White	1	1	t	2173-08-11	2173-08-12	0.931747685	1	t	65.5	75.695652173913	122.875	54.8333333333333	80.25	21.4230769230769	37.9444450802273	94.8260869565217	NA	0	0	0	0	0	1	0	1	0	0	0	0	0	0	0	0	0	0	0	0	0
39688	31770	162592	211733	F	NA	2152-11-02	2152-11-22	19.77013889	49.88158225	HISPANIC/LATINO - DOMINICAN	Other	0	1	t	2152-11-02	2152-11-06	3.763402778	1	t	91	64.8181818181818	152	86.5454545454545	102.277777777778	18.4285714285714	36.1111111111111	97.8181818181818	111	0	0	0	1	0	1	1	0	0	0	1	0	1	0	0	0	0	0	0	1	0
39775	31845	140297	237075	F	2182-10-17	2182-10-16	2182-10-17	1.638194444	76.39090071	WHITE	White	1	1	t	2182-10-16	2182-10-17	1.723449074	1	t	90	56.1153846153846	157.038461538462	72.5384615384615	98.8461538461538	16.2258064516129	36.0444446139865	97.8148148148148	193	0	0	0	0	0	1	0	0	1	0	0	0	0	0	0	0	0	0	0	0	0
39897	31950	199275	262548	F	2196-11-30	2196-10-06	2196-10-15	9.436111111	76.97650034	WHITE	White	0	1	t	2196-10-06	2196-10-07	1.820740741	1	t	63	83.2058823529412	128.060606060606	60.6666666666667	82.5245901639344	13.3076923076923	36.5158728947715	98.8571428571429	164.230769230769	0	0	0	0	0	0	0	0	0	0	0	0	0	0	0	0	0	0	0	0	0
39941	31985	174213	232441	M	NA	2161-07-29	2161-08-13	14.84375	74.47895087	WHITE	White	0	1	t	2161-07-29	2161-08-08	9.879976852	1	t	68	70	146.807692307692	74.2692307692308	91.8461538461538	23.1176470588235	37.0873012239971	97.6296296296296	119.6	0	1	0	0	0	1	0	1	0	0	0	0	0	0	0	0	0	0	0	0	0
39959	31998	162050	228800	M	NA	2133-03-02	2133-03-26	23.7125	56.98937461	WHITE	White	0	1	t	2133-03-02	2133-03-16	13.98351852	1	t	102	79.6428571428571	153.21875	70.78125	94.4285714285714	18.1290322580645	37.2986120647854	99.8461538461538	111.857142857143	0	0	1	0	0	1	0	0	0	0	1	0	0	0	0	0	0	0	0	1	0
40346	32323	106417	245106	F	2178-11-12	2178-11-10	2178-11-12	1.965972222	67.16073616	ASIAN	Other	1	1	t	2178-11-10	2178-11-12	1.996261574	1	t	48.5	90.6666666666667	155.642857142857	68.75	89.3928571428571	19.2121212121212	37.5277773539225	98.448275862069	157.416666666667	0	0	0	0	0	0	0	0	0	0	0	0	0	0	0	0	0	0	0	0	0
40597	32513	138704	293221	F	2130-11-18	2129-01-06	2129-01-17	10.74722222	78.83238316	WHITE	White	0	1	t	2129-01-06	2129-01-10	3.18125	1	t	72.3	82.875	155.875	57.4583333333333	82.5	18.5454545454545	37.212963104248	99.92	157.428571428571	0	0	0	0	0	1	1	1	0	1	1	0	0	0	0	0	0	0	0	0	0
40680	32594	132995	213052	F	2153-11-01	2153-10-28	2153-11-01	3.590972222	82.04672604	WHITE	White	1	1	t	2153-10-28	2153-11-02	4.185069444	1	t	80	66.5757575757576	136.5625	68.8541666666667	87.6326530612245	15.8536585365854	37.7291658189562	99.4117647058823	241.184210526316	0	1	0	0	0	1	0	1	1	1	1	0	1	0	0	0	0	0	0	1	0
41048	40356	148847	248977	M	2142-04-25	2142-04-23	2142-04-25	1.047916667	70.88985861	WHITE	White	1	1	t	2142-04-23	2142-04-26	2.07775463	1	t	79.4	99.9756097560976	135.740740740741	70.8888888888889	87.4090909090909	19.3829787234043	37.1913580246914	98.3809523809524	127.375	0	1	0	0	0	1	0	0	0	0	0	0	0	0	0	0	0	0	0	0	0
41269	40999	141303	273427	F	2109-06-11	2109-06-09	2109-06-11	1.918055556	65.04203441	HISPANIC OR LATINO	Other	1	1	t	2109-06-09	2109-06-11	2.043634259	1	t	104	118.08	162.846153846154	69.8846153846154	92.7777777777778	21.6060606060606	38.5024691358025	97.3076923076923	229	0	1	0	0	0	1	0	0	0	1	0	0	0	0	0	0	0	0	0	0	0
41296	41074	182558	215837	M	2121-06-14	2121-06-13	2121-06-14	0.173611111	74.31221372	UNABLE TO OBTAIN	Other	1	1	t	2121-06-13	2121-06-14	0.269375	1	t	96.5	47	132.333333333333	45.3333333333333	68	18.3333333333333	36.5	81.1428571428571	NA	0	0	0	0	0	1	0	0	0	1	0	0	0	0	0	0	0	0	0	0	0
41518	41744	137167	267452	M	2190-02-18	2190-02-17	2190-02-18	0.775694444	54.43766783	ASIAN	Other	1	1	t	2190-02-17	2190-02-18	0.84875	1	t	66.1	112.64	105.777777777778	74.7222222222222	80.5263157894737	30.3333333333333	38.0069444444444	99.35	117	0	0	1	0	0	0	0	0	0	0	0	0	0	0	0	0	1	0	0	0	0
41535	41816	193443	236015	F	2115-05-12	2115-05-12	2115-05-12	0.252083333	46.62491663	WHITE	White	1	1	t	2115-05-12	2115-05-12	0.319641204	1	t	54.5	123.117647058824	98.8888888888889	62.3333333333333	71.5555555555556	23.6	39.2466666666667	93.8666666666667	178	0	1	0	0	0	0	0	0	0	0	0	0	0	0	0	0	0	0	0	0	0
41626	42067	118467	226529	M	2132-04-16	2131-10-13	2131-10-18	5.582638889	71.5995657	WHITE - RUSSIAN	White	0	1	t	2131-10-13	2131-10-14	1.808090278	1	t	109.8	75.6666666666667	148.083333333333	76.8333333333333	92.7916666666667	20.1612903225806	36.4126984126984	98.0416666666667	119.714285714286	1	1	0	0	0	1	0	0	0	1	0	0	0	0	0	0	0	1	0	0	0
41722	42364	112326	246486	M	2106-08-18	2106-08-16	2106-08-18	1.947916667	52.17227183	HISPANIC OR LATINO	Other	1	1	t	2106-08-16	2106-08-18	2.181041667	1	t	79	125.046511627907	116.088888888889	52.4222222222222	74.6	26.4038461538462	37.1481481481481	96.1590909090909	125.5	0	0	0	0	0	0	0	0	0	0	0	0	1	0	0	0	0	0	0	1	0
41741	42417	150147	201857	M	NA	2108-12-06	2108-12-21	14.95486111	62.87537457	HISPANIC/LATINO - PUERTO RICAN	Other	0	1	t	2108-12-06	2108-12-15	8.992233796	1	t	75	71.3	147	65.95	90.525	18.2558139534884	37.3472222222222	97.05	111.333333333333	0	0	0	0	0	1	0	0	0	0	0	0	0	0	0	0	0	0	0	0	0
41995	43158	198144	268470	M	2122-10-23	2122-10-22	2122-10-23	1.00625	66.61496775	WHITE	White	1	1	t	2122-10-22	2122-10-25	2.656840278	1	t	85.1	86.6781609195402	143.257142857143	71.4285714285714	79.3980582524272	17.1720430107527	37.5493827160494	98.4367816091954	214.625	0	1	0	0	0	1	0	0	0	1	0	0	0	0	0	0	0	0	0	0	0
42065	43452	156092	280489	M	NA	2133-11-23	2133-12-04	10.66041667	56.86873769	WHITE	White	0	1	t	2133-11-23	2133-11-26	2.839907407	1	t	80.5	71.0384615384615	139.644444444444	87.7777777777778	102.288888888889	16.9677419354839	36.7708333333333	99.7307692307692	157	0	0	0	0	0	1	1	0	0	0	0	0	0	0	0	0	0	0	0	1	0
42105	43563	161419	235444	M	2101-04-29	2101-01-19	2101-04-29	100.4881944	79.0494325	OTHER	Other	1	1	t	2101-01-19	2101-02-15	27.54890046	1	t	50.4	105.230769230769	129.066666666667	67.3333333333333	83.4333333333333	25.5625	38.1785185185185	99.24	153.333333333333	0	0	0	0	0	1	1	0	0	0	0	0	0	0	0	0	0	0	0	0	0
42411	44514	195301	283993	F	2159-04-27	2159-04-23	2159-04-27	4.6	59.09869112	NATIVE HAWAIIAN OR OTHER PACIFIC ISLANDER	Other	1	1	t	2159-04-23	2159-04-27	4.665543981	1	t	83.5	76.4	151.433333333333	71.6333333333333	92.9333333333333	16.4705882352941	36.8518518518518	98.12	194.8	0	0	0	0	0	1	0	1	0	1	0	0	0	0	0	0	0	0	0	0	0
42502	44781	106507	286453	M	NA	2146-11-24	2147-01-12	48.9625	65.79113126	WHITE	White	0	1	t	2146-11-24	2146-12-05	11.06034722	1	t	75	86.8695652173913	134.32	64.4	87.52	15.68	37.7539682539683	100	136.875	0	0	0	0	0	1	0	0	0	0	0	0	0	0	0	0	0	0	0	0	0
43222	46857	178565	245231	F	2148-01-22	2146-09-07	2146-09-12	5.036111111	86.01888636	WHITE	White	0	1	t	2146-09-07	2146-09-11	3.967731481	1	t	80	63.12	131.4	45.4	67.64	21.3793103448276	37.3253968253968	99.4	177	0	0	1	0	0	1	0	0	0	1	0	1	0	0	0	0	1	0	0	0	0
43227	46884	164104	280785	F	NA	2174-06-09	2174-07-13	34.21527778	55.05021743	WHITE	White	0	1	t	2174-06-09	2174-07-04	25.12513889	1	t	56.8	83.4814814814815	121	76.8	91.5384615384615	16.1290322580645	36.9537037037037	99.3461538461538	233.25	0	1	0	0	0	0	1	1	0	0	0	0	0	0	0	0	0	0	0	0	0
43560	47909	133847	253069	M	2161-12-08	2161-12-04	2161-12-08	3.73125	53.81574472	HISPANIC/LATINO - PUERTO RICAN	Other	1	1	t	2161-12-04	2161-12-08	3.919988426	1	t	95.3	106.103448275862	143.185185185185	64.8148148148148	82.8888888888889	21.5428571428571	38.1813131313131	98.4857142857143	220.888888888889	0	0	0	0	0	1	0	1	0	1	0	0	0	0	0	0	0	0	0	0	0
43871	48827	153312	221212	M	2132-05-04	2132-04-29	2132-05-04	4.949305556	300.0030739	WHITE	White	1	1	t	2132-04-29	2132-05-04	5.067453704	1	t	69.3	110	109.884615384615	49.7692307692308	64.0769230769231	24.5625	37.7460317460317	99.4615384615385	146	0	1	0	0	0	1	0	0	0	0	0	0	0	0	0	0	0	0	0	0	0
43898	48910	143290	246813	F	2187-02-10	2186-10-12	2186-11-14	32.72708333	83.29980416	UNKNOWN/NOT SPECIFIED	Other	0	1	t	2186-10-13	2186-10-15	2.202060185	1	t	99.2	85.6414309484193	102.780033840948	63.7208121827411	79.0285234899329	16.6721037222919	36.9012345679012	99.9281437125749	141.615384615385	0	1	0	0	0	1	1	1	0	1	1	0	1	0	0	0	0	0	0	0	0
44017	49290	175792	277363	F	NA	2157-09-04	2157-09-27	22.55694444	61.72874518	HISPANIC OR LATINO	Other	0	1	t	2157-09-04	2157-09-09	4.825173611	1	t	26.6	91.2333333333333	153.5	70.3823529411765	91.2857142857143	15.5142857142857	37.4814814814815	99.9310344827586	139	0	0	0	0	0	1	0	0	0	0	0	0	0	0	0	0	0	0	0	1	0
44148	49649	167237	264419	M	NA	2111-09-10	2111-09-30	20.23680556	43.95023812	WHITE	White	0	1	t	2111-09-10	2111-09-20	9.543518519	1	t	78.3	85.5161290322581	112.875	66.875	79.125	22.25	36.4166666666667	96.8	111.5	0	0	1	0	0	0	1	0	0	0	0	0	1	0	0	0	0	0	0	0	0
44243	50017	143180	228587	M	2187-05-19	2186-09-09	2186-09-14	4.853472222	85.79752697	WHITE	White	0	1	t	2186-09-09	2186-09-11	1.210381944	1	t	69.9	75.2307692307692	138.48	57.52	78.2	20.4230769230769	37.6203703703704	96.0769230769231	146.25	0	0	0	0	0	1	0	1	1	1	0	0	0	0	0	0	0	0	0	0	0
44474	50640	139701	268708	M	2120-04-02	2119-03-16	2119-03-23	6.9875	64.56728198	WHITE	White	0	1	t	2119-03-16	2119-03-19	2.93443287	1	t	111.2	84.8095238095238	136.947368421053	77.3421052631579	90.6315789473684	21.6190476190476	36.968253968254	96.625	151.333333333333	0	0	0	1	0	1	0	0	0	0	0	1	0	0	0	0	1	0	0	0	0
44648	51086	149787	231459	F	2168-04-23	2168-04-12	2168-04-23	10.24027778	84.34401338	WHITE	White	1	1	t	2168-04-12	2168-04-18	5.848483796	1	t	54	93.44	139.916666666667	63.3333333333333	82.0833333333333	20.625	37.9444444444444	98.92	144.833333333333	0	1	0	0	0	1	0	1	0	0	0	0	0	0	0	0	1	0	0	0	0
44739	51374	108433	208803	F	2130-05-27	2130-05-16	2130-05-27	10.31597222	80.11384911	WHITE	White	1	1	t	2130-05-16	2130-05-27	10.44034722	1	t	75	79.4583333333333	130.153846153846	65.9230769230769	85.6538461538462	15.1153846153846	36.5648148148148	97.76	92.75	0	0	0	0	1	1	0	1	1	0	0	0	0	0	0	0	0	0	0	0	0
44742	51385	163265	279678	M	2104-05-30	2104-04-17	2104-05-30	42.54305556	56.1227491	UNABLE TO OBTAIN	Other	1	1	t	2104-04-21	2104-05-30	39.22760417	1	t	60.6	86	102.030303030303	57.969696969697	72.8181818181818	19	37.4153846153846	99.1071428571429	127.411764705882	1	1	0	1	0	1	0	1	1	0	0	1	0	0	0	0	0	0	0	0	0
45064	52298	181420	290677	M	2171-11-26	2171-04-16	2171-05-17	30.76111111	61.87401803	BLACK/AFRICAN AMERICAN	Black	0	1	t	2171-04-16	2171-04-26	9.790023148	1	t	130.5	95.7878787878788	166.151515151515	84.969696969697	102.909090909091	20.6060606060606	36.9814814814815	98.2424242424242	117.75	0	1	0	0	0	1	1	0	0	0	0	0	0	0	0	0	1	0	0	0	0
45077	52319	170118	262699	M	2145-01-08	2145-01-01	2145-01-08	6.972222222	71.4953534	WHITE	White	1	1	t	2145-01-01	2145-01-03	2.444918981	1	t	80.4	83.6923076923077	140.5	70.9615384615385	91.4615384615385	17.5161290322581	37.7936507936508	99.2692307692308	159	0	1	0	0	0	1	0	0	0	0	0	0	0	0	0	0	0	0	0	0	0
45592	53763	178519	223136	M	NA	2194-12-19	2194-12-29	10.32361111	70.93767109	WHITE	White	0	1	t	2194-12-19	2194-12-26	7.577314815	1	t	119	69.7142857142857	134.464285714286	59.0714285714286	82.3571428571429	20.6428571428571	37.1111111111111	95	171.75	0	1	0	0	0	1	1	1	1	0	0	0	0	0	0	0	0	0	0	0	0
45951	54812	123877	246096	M	2145-05-23	2145-05-23	2145-05-23	0.779861111	54.79964289	WHITE	White	1	1	t	2145-05-23	2145-05-24	1.313113426	1	t	98.4	69.1739130434783	125.84375	63.21875	81.09375	17.7666666666667	37.8240740740741	96.375	117.375	1	1	0	0	0	1	0	0	0	0	0	0	0	0	0	0	0	0	0	0	0
46114	55260	153500	221662	M	NA	2174-06-29	2174-09-12	75.30277778	49.88235736	WHITE	White	0	1	t	2174-06-29	2174-07-04	5.35306713	1	t	80	101.25	122.333333333333	72.2083333333333	88.8333333333333	16.3571428571429	37.1222222222222	99.0869565217391	150.416666666667	0	0	0	0	0	1	1	1	0	0	0	0	0	1	0	0	0	0	0	0	0
46573	56549	127118	248338	M	NA	2179-11-20	2179-11-27	6.725694444	82.585707	WHITE	White	0	1	t	2179-11-20	2179-11-23	2.969363426	1	t	77.7	62.8	136.68	51.6	76.88	17.7586206896552	37.4074074074074	97.72	216.5	0	0	0	0	0	1	0	1	0	1	0	0	0	0	0	0	0	0	0	0	0
46593	56634	179140	292457	M	2105-12-30	2105-12-07	2105-12-30	22.74791667	55.76990801	WHITE	White	1	1	t	2105-12-07	2105-12-22	14.97148148	1	t	82	67	130.238095238095	69.1428571428571	88	14.4	37.0952380952381	100	144	0	1	0	0	0	1	0	0	0	0	0	0	0	0	0	0	0	0	0	0	0
46806	57293	161416	290015	M	2190-01-01	2189-12-27	2190-01-01	5.104166667	81.90418664	WHITE	White	1	1	t	2189-12-29	2190-01-01	2.673796296	1	t	78.1	76.2	118.785714285714	57.5714285714286	77.4642857142857	17.1666666666667	36.537037037037	96.5714285714286	212.5	0	0	0	0	0	0	0	0	1	1	0	0	0	0	0	0	0	0	0	0	0
46992	57905	111962	271418	F	2160-08-17	2159-01-27	2159-02-09	13.16805556	86.6208412	WHITE	White	0	1	t	2159-01-27	2159-02-04	8.350358796	1	t	70	55.0869565217391	152.230769230769	54.9615384615385	96.5918367346939	16.5384615384615	37.1203703703704	98.9565217391304	114.333333333333	1	1	0	0	0	1	1	1	0	0	1	0	0	0	0	0	0	0	0	0	0
47387	58928	154276	290201	F	2187-08-25	2186-10-27	2186-11-15	18.71388889	80.18456152	BLACK/AFRICAN AMERICAN	Black	0	1	t	2186-10-27	2186-11-08	11.94921296	1	t	75	71.3	134.291666666667	69.2916666666667	89.5833333333333	18.64	37.5888888888889	99.9	138.25	0	1	0	0	0	1	0	1	0	0	0	0	0	0	0	0	0	0	0	0	0
47686	59788	105468	292122	M	2124-07-15	2124-06-28	2124-07-12	13.76736111	50.82780877	WHITE	White	0	1	t	2124-07-04	2124-07-11	7.304398148	1	t	108.8	66.5172413793103	159.066666666667	92.7	111.333333333333	18.3157894736842	36.6851851851852	98.9375	105.4	0	1	0	0	1	1	1	0	0	0	0	0	0	0	0	0	0	0	0	0	0
47705	59831	127132	245235	F	2115-08-08	2115-08-07	2115-08-08	0.979166667	65.09345874	HISPANIC OR LATINO	Other	1	1	t	2115-08-07	2115-08-09	1.956331019	1	t	85	71.375	135.6	69.92	92.7083333333333	14.4333333333333	35.8518518518519	98.96	131.3	0	0	0	0	0	0	0	0	0	0	0	0	0	0	0	0	0	0	0	0	0
47727	59864	197793	288369	F	2173-07-25	2173-05-16	2173-06-08	23.10555556	68.09323748	WHITE	White	0	1	t	2173-05-16	2173-06-08	23.14627315	1	t	70	99.1212121212121	136.025641025641	52.8461538461538	77.4390243902439	18.3611111111111	35.9871794871795	99.1212121212121	220.857142857143	0	0	0	0	0	1	0	0	0	0	0	0	0	0	0	0	0	0	0	0	0
47757	59924	158989	207946	F	2176-11-09	2175-03-31	2175-04-13	13.26736111	67.59058184	WHITE	White	0	1	t	2175-04-02	2175-04-09	6.692083333	1	t	73	103.620689655172	129.827586206897	68.6551724137931	85.8275862068966	18.4642857142857	37.7063492063492	97.5357142857143	137.5	0	0	0	0	0	1	0	0	1	1	0	0	1	0	0	0	0	0	0	0	0
48085	60984	128183	240980	M	2116-09-21	2114-01-08	2114-01-16	8.060416667	65.14502742	WHITE	White	0	1	t	2114-01-12	2114-01-13	0.934756944	1	t	76.2	61.0333333333333	117.48275862069	60.8275862068966	80.9655172413793	13.3333333333333	36.4603174603175	97.8	139.666666666667	0	0	0	0	0	1	0	1	0	0	0	0	0	0	0	0	0	0	0	0	0
48246	61519	127788	216365	F	NA	2148-07-16	2148-08-01	15.52569444	56.51594417	OTHER	Other	0	1	t	2148-07-16	2148-07-25	8.840636574	1	t	56.2	69.8684210526316	108.860465116279	65.3255813953488	80.4242424242424	17.8636363636364	37.0740740740741	98.9487179487179	136.2	0	1	1	0	0	0	0	0	0	0	0	0	0	0	0	0	0	0	0	0	0
48428	62087	127171	226031	M	NA	2109-05-25	2109-06-07	12.55902778	58.17510168	WHITE	White	0	1	t	2109-05-25	2109-06-01	6.906180556	1	t	96	76.6206896551724	143.318181818182	62.1363636363636	86.1935483870968	18.0588235294118	37.5740740740741	97.9	135.4	0	0	0	0	0	1	0	0	0	0	0	0	0	0	0	0	0	0	0	0	0
48434	62126	178908	248471	M	2119-09-05	2119-08-30	2119-09-04	5.2625	300.0022524	WHITE	White	0	1	t	2119-08-30	2119-08-31	1.252453704	1	t	61	68.2777777777778	117.36	47.6	65.56	19.0555555555556	36.7222222222222	98.3714285714286	100	0	1	1	0	0	1	0	1	1	0	1	0	0	0	0	0	1	0	0	0	0
48768	63103	189920	219051	F	NA	2187-10-29	2187-11-23	24.80972222	52.00653963	WHITE	White	0	1	t	2187-10-29	2187-11-18	19.73803241	1	t	37	100.296296296296	103.4	60.3714285714286	71.1014492753623	24.4	36.6777777777778	92.8347107438017	121.461538461538	0	0	0	0	0	0	0	1	0	0	0	0	1	0	0	0	0	0	0	1	0
48781	63130	197039	218179	F	NA	2101-07-21	2101-08-15	25.47916667	76.0706729	ASIAN - OTHER	Other	0	1	t	2101-07-21	2101-08-10	20.33207176	1	t	56	64.8518518518518	142.875	55.25	86.75	17.2666666666667	36.6111111111111	99.5555555555556	163.25	0	0	0	0	0	1	0	0	0	1	0	0	0	0	0	0	0	0	0	0	0
48851	63329	106398	236422	M	NA	2147-11-11	2147-11-24	12.8875	56.47487634	WHITE	White	0	1	t	2147-11-11	2147-11-15	3.082453704	1	t	106	94.3214285714286	111.285714285714	66.1	81.5185185185185	19.6666666666667	37.5555555555556	96.9285714285714	153.4	0	0	0	0	0	0	1	0	0	0	0	0	0	0	0	0	0	0	0	0	0
48998	63745	117259	222770	M	NA	2183-06-22	2183-07-04	12.43611111	33.53199015	WHITE	White	0	1	t	2183-06-22	2183-06-26	4.435543981	1	t	71.3	77.2857142857143	129.260869565217	71.2608695652174	87.5652173913043	22.2272727272727	38.1666666666667	98.8571428571429	154.6	0	0	1	0	1	0	1	1	0	0	0	0	1	0	0	0	0	0	0	0	0
49043	63899	179496	241962	F	NA	2120-11-19	2120-12-06	16.9625	80.73989373	WHITE	White	0	1	t	2120-11-19	2120-11-20	1.1090625	1	t	58.9	53.9615384615385	103.166666666667	56.5833333333333	69.76	15.3461538461538	36.6507936507937	98.0769230769231	110	0	0	0	0	0	1	1	0	0	0	1	0	0	0	0	0	0	0	0	0	0
49084	64004	111407	249190	M	NA	2132-12-04	2132-12-09	5.3625	55.51451545	WHITE	White	0	1	t	2132-12-04	2132-12-05	1.494085648	1	t	122.5	93.7391304347826	165.75	86.75	104.5	21.0833333333333	36.2407407407407	94.875	234.333333333333	1	0	0	0	0	1	0	0	0	0	0	1	0	0	0	0	0	0	0	0	0
49093	64036	133991	288187	M	NA	2167-05-11	2167-05-28	17.42361111	45.84152549	BLACK/AFRICAN AMERICAN	Black	0	1	t	2167-05-11	2167-05-24	13.48700231	1	t	109	110.166666666667	139.636363636364	72.9090909090909	92	24.1724137931034	38.125	98.5	196.625	0	0	0	0	0	1	0	0	1	1	0	0	0	0	0	0	0	0	0	0	0
49252	64538	127392	228387	M	NA	2105-02-19	2105-03-12	21.31875	55.81046386	BLACK/AFRICAN AMERICAN	Black	0	1	t	2105-02-19	2105-03-10	19.36384259	1	t	63.4	60.3333333333333	149.809523809524	66.8571428571429	88.9523809523809	14.5925925925926	37.0333333333333	100	116.25	0	0	0	0	0	1	0	0	0	0	0	1	1	0	0	0	0	0	0	0	0
49275	64652	162378	203972	F	2123-03-10	2123-03-03	2123-03-10	7.509722222	79.06597303	WHITE	White	1	1	t	2123-03-03	2123-03-07	4.737638889	1	t	49.6	71.0769230769231	121.083333333333	54.5416666666667	71.25	16.1515151515152	37.484126984127	99.5384615384615	138	0	0	0	0	0	1	0	1	0	0	1	0	0	0	0	0	0	0	0	0	0
49391	65002	127453	271284	M	2136-02-12	2136-02-11	2136-02-12	0.7375	57.5424894	WHITE	White	1	1	t	2136-02-11	2136-02-12	0.849618056	1	t	126	85.4210526315789	103.684210526316	45.0526315789474	59.5238095238095	16.047619047619	36.7638888888889	93	136.5	0	0	0	0	0	1	0	0	0	0	0	0	1	0	0	0	0	0	0	1	0
49457	65196	124785	210229	M	NA	2129-06-17	2129-06-29	12.29305556	60.67548552	WHITE	White	0	1	t	2129-06-17	2129-06-20	3.661759259	1	t	73.6	102.923076923077	111.346153846154	76.1538461538462	85.16	21.7307692307692	37.4907407407407	95.7692307692308	102.75	1	0	0	1	0	1	0	1	0	0	0	0	1	0	0	0	0	0	0	0	0
49798	66105	184566	238502	M	NA	2177-10-05	2177-11-13	39.00694444	55.65530994	ASIAN - CHINESE	Other	0	1	t	2177-10-05	2177-10-28	22.8044213	1	t	80	71.8709677419355	142.833333333333	74.7	95.9137931034483	18.0277777777778	37.5952380952381	100	145.5	1	1	0	0	1	1	0	0	0	0	0	0	0	0	0	0	0	0	0	0	0
49981	66690	125078	201220	M	2106-05-01	2106-04-27	2106-05-01	4.852777778	62.67645803	OTHER	Other	1	1	t	2106-04-27	2106-05-01	4.401342593	1	t	74.3	100.5	119.925925925926	81.4444444444444	93.1851851851852	29.7741935483871	36.5185185185185	99	183.384615384615	0	0	0	0	0	0	0	1	0	0	0	0	0	0	0	0	0	0	0	0	0
50018	66772	146141	267605	F	NA	2185-10-07	2185-10-16	9.599305556	57.11568492	WHITE	White	0	1	t	2185-10-07	2185-10-11	4.656168981	1	t	108	89.0434782608696	135.8	69.64	87.68	21.4782608695652	36.984126984127	95.5652173913043	119.75	0	0	1	0	0	1	0	0	0	0	0	0	0	0	0	0	0	0	0	1	0
50251	67480	102135	286239	F	NA	2197-08-05	2197-08-28	22.65416667	66.48994914	WHITE	White	0	1	t	2197-08-05	2197-08-15	9.939259259	1	t	81.5	92.88	138.652173913043	66.8260869565217	86.0869565217391	16.92	36.7380952380952	97.28	144.333333333333	0	0	0	0	0	0	0	0	0	0	1	0	1	0	0	0	0	0	0	0	0
50413	67996	183522	281127	M	2117-03-07	2117-03-05	2117-03-07	1.992361111	50.65876883	WHITE	White	1	1	t	2117-03-05	2117-03-07	2.087256944	1	t	100	89	133.951219512195	67.3414634146341	82.8	21.2666666666667	38.5808080808081	98.8333333333333	231.272727272727	0	0	0	0	0	1	0	0	0	1	0	0	0	0	0	0	0	0	0	0	0
50511	68255	118138	275576	M	NA	2163-01-24	2163-02-15	21.59930556	40.48791614	ASIAN	Other	0	1	t	2163-01-24	2163-02-15	21.62193287	1	t	76.9	94.5217391304348	132.227272727273	73.2727272727273	87.6666666666667	17.9230769230769	37.9907407407407	99.6190476190476	122.333333333333	0	0	0	0	0	1	0	1	0	0	0	0	0	0	0	0	0	0	0	0	0
50518	68295	145859	248647	F	NA	2175-02-02	2175-03-01	26.88958333	53.8373256	HISPANIC OR LATINO	Other	0	1	t	2175-02-02	2175-02-16	14.12438657	1	t	75	94.2857142857143	145.53125	59.65625	86.5483870967742	20.5135135135135	36.8439153439153	99.2413793103448	132	0	0	0	0	0	1	0	0	0	0	0	0	0	0	0	0	0	0	0	0	0
50797	69082	114194	211031	F	NA	2180-09-14	2180-09-26	11.96805556	73.31218411	WHITE	White	0	1	t	2180-09-14	2180-09-25	10.38288194	1	t	55	60.92	121.208333333333	54.625	77.8333333333333	16.5161290322581	36.8015873015873	99.04	104.333333333333	0	1	0	0	1	0	0	0	0	0	1	0	0	0	0	0	0	0	0	0	0
51112	69941	185156	232989	F	2161-10-26	2161-10-17	2161-10-26	8.254166667	30.79325504	UNKNOWN/NOT SPECIFIED	Other	1	1	t	2161-10-17	2161-10-26	8.306481481	1	t	91.3	83.0769230769231	130.128205128205	81.0512820512821	95.4358974358974	19	37.75	99.5384615384615	195.166666666667	0	0	0	0	0	1	1	0	1	0	0	0	0	0	0	0	0	0	0	0	0
51225	70330	194621	282715	M	NA	2141-11-07	2141-11-30	22.92708333	65.11795005	BLACK/AFRICAN AMERICAN	Black	0	1	t	2141-11-07	2141-11-19	11.60497685	1	t	113.9	80.5454545454545	162.454545454545	81.7878787878788	101.645161290323	22.3939393939394	36.5925925925926	98.2903225806452	236.117647058824	0	0	0	0	0	1	0	0	0	0	0	0	0	0	0	0	0	0	0	0	0
51447	71011	108007	228194	M	2139-12-12	2139-12-09	2139-12-12	2.627777778	300.0028346	UNKNOWN/NOT SPECIFIED	Other	1	1	t	2139-12-09	2139-12-12	2.837824074	1	t	66.6	79.9583333333333	127.75	59.875	76.5	16.0666666666667	37.4351851851852	98.7083333333333	147.75	0	0	0	0	0	0	0	0	0	1	0	0	0	0	0	0	1	0	0	0	0
51627	71532	149206	287689	M	2112-09-04	2112-08-16	2112-08-29	12.91319444	86.87608816	UNKNOWN/NOT SPECIFIED	Other	0	1	t	2112-08-16	2112-08-26	9.98349537	1	t	79.6	76.1627906976744	136.224489795918	62.7142857142857	88.6326530612245	16.1632653061224	36.7592592592593	98.6976744186046	169.714285714286	0	1	0	0	0	1	1	0	0	1	0	0	0	0	0	0	0	0	0	0	0
51650	71603	127430	279683	F	2104-04-27	2104-04-17	2104-04-23	6.222916667	56.01098087	WHITE	White	0	1	t	2104-04-17	2104-04-18	1.233113426	1	t	68.9	89.4761904761905	115.714285714286	64.8571428571429	76.0476190476191	21.2857142857143	35.7314814814815	94.9523809523809	246.5	0	0	0	0	0	0	0	1	0	1	0	0	0	0	0	0	1	0	0	1	1
51772	72048	145205	239136	M	2193-02-07	2193-01-31	2193-02-07	7.539583333	75.42166373	WHITE	White	1	1	t	2193-01-31	2193-02-07	7.64337963	1	t	82.1	84.5384615384615	145.92	65.52	87.8	16.5333333333333	36.8888888888889	100	111.666666666667	1	1	0	0	0	1	0	1	0	0	0	1	0	0	0	0	0	0	0	0	0
51810	72172	159308	271524	M	2106-11-04	2106-11-03	2106-11-04	0.539583333	40.07189966	UNKNOWN/NOT SPECIFIED	Other	1	1	t	2106-11-03	2106-11-05	1.731539352	1	t	72.8	98.9166666666667	119.933333333333	59.2	77.0666666666667	19.2142857142857	37.8148148148148	98.9166666666667	219.333333333333	0	0	0	0	0	1	1	0	1	1	0	1	0	0	0	0	0	0	0	0	0
51851	72290	170440	292270	M	2166-12-25	2166-11-21	2166-12-04	13.42430556	64.90177406	WHITE	White	0	1	t	2166-11-27	2166-11-29	1.888900463	1	t	92.6	87.3333333333333	136.366666666667	55.9666666666667	78.6333333333333	17.0416666666667	35.9398148148148	95.12	240.142857142857	0	0	0	0	0	1	0	0	0	1	0	0	1	0	0	0	0	1	0	1	0
51876	72357	113280	290290	M	2161-04-23	2161-04-22	2161-04-23	1.803472222	32.54307279	OTHER	Other	1	1	t	2161-04-22	2161-04-23	1.856006944	1	t	85	82.25	174.714285714286	129.571428571429	133.15625	18.8333333333333	NA	91.8148148148148	164.285714285714	0	1	0	0	0	0	0	1	0	0	0	0	1	0	0	0	0	0	0	1	0
52248	73558	172356	269191	F	NA	2119-06-29	2119-07-08	9.277777778	47.81515916	UNKNOWN/NOT SPECIFIED	Other	0	1	t	2119-06-29	2119-06-30	1.712546296	1	t	102	66.24	105.772727272727	56.4545454545455	69.1739130434783	18.2916666666667	37.0555555555556	95.9166666666667	104.75	0	0	0	0	0	0	0	0	0	0	0	0	0	0	0	0	0	0	0	0	0
52313	73740	126506	265944	F	2134-12-31	2134-12-22	2134-12-31	9.677777778	46.28781346	WHITE	White	1	1	t	2134-12-22	2135-01-01	9.777581019	1	t	108.8	73.6923076923077	143.846153846154	64.7692307692308	85.4615384615385	16.7037037037037	37.1851851851852	96.9615384615385	209.266666666667	0	0	0	0	0	1	1	0	0	1	0	0	0	0	0	0	0	1	0	0	1
52486	74354	118243	207145	F	NA	2104-05-19	2104-05-26	7.334027778	54.73990567	WHITE	White	0	1	t	2104-05-19	2104-05-20	1.486851852	1	t	62	74.2424242424242	95.7777777777778	47.4444444444444	60.4814814814815	18.4571428571429	37.0277777777778	99.2424242424242	135.8	0	0	0	0	0	1	0	1	0	0	0	0	0	0	0	0	0	1	0	0	0
52860	75430	175988	298499	F	NA	2181-11-20	2181-11-23	3.334027778	39.18554985	BLACK/AFRICAN AMERICAN	Black	0	1	t	2181-11-20	2181-11-23	3.42025463	1	t	83.3	95.5652173913043	137.521739130435	69.4782608695652	85.3478260869565	20.5	37.8174603174603	100	214	0	0	0	0	0	1	0	0	0	1	0	0	0	0	0	0	1	0	0	0	0
53026	75889	171855	235858	M	2124-11-08	2124-11-03	2124-11-08	5.681944444	70.59162769	HISPANIC OR LATINO	Other	1	1	t	2124-11-03	2124-11-07	4.769178241	1	t	64	79.3181818181818	119	66.0454545454545	78.5909090909091	13.8181818181818	36.4126984126984	96.2272727272727	144.25	0	0	0	0	0	0	1	0	0	0	0	0	1	0	0	0	0	0	0	0	0
53208	76418	152251	225791	M	NA	2149-11-19	2150-01-15	56.78194444	62.19491251	WHITE	White	0	1	t	2149-12-01	2149-12-04	3.44568287	1	t	111	102.948717948718	103.818181818182	60.0909090909091	74.5882352941177	11.4615384615385	36.5818713450292	97.2307692307692	129.333333333333	0	0	0	0	0	0	0	0	0	0	0	0	1	0	0	0	0	0	0	0	0
53272	76547	171643	297858	F	2100-09-13	2100-09-01	2100-09-13	11.40763889	78.93869735	WHITE	White	1	1	t	2100-09-01	2100-09-12	11.19596065	1	t	67	70.5217391304348	134.625	57.0416666666667	83.3333333333333	16.9666666666667	36.3968253968254	98.0869565217391	172.75	1	1	1	0	0	1	0	0	0	1	1	1	0	0	0	0	0	0	0	0	0
53320	76665	148350	230239	M	2201-01-20	2201-01-01	2201-01-20	19.08680556	75.50788168	WHITE	White	1	1	t	2201-01-01	2201-01-03	2.240393519	1	t	92.4	81.6086956521739	139.95652173913	73.9565217391304	89.9565217391304	15.2608695652174	37.0555555555556	97.1739130434783	120.75	0	0	0	0	0	0	1	1	1	0	0	0	0	0	0	0	0	0	0	1	0
53678	77689	136766	294860	M	2137-01-28	2137-01-26	2137-01-28	1.675694444	47.70793063	WHITE	White	1	1	t	2137-01-26	2137-01-28	1.770787037	1	t	169.3	93.1739130434783	117.826086956522	71.8260869565217	85.8695652173913	19.4827586206897	36.6203703703704	96.875	192	1	1	0	0	0	1	0	0	0	0	0	1	0	0	0	0	0	0	0	0	1
53835	78158	196851	242727	M	NA	2197-09-03	2197-09-13	9.847222222	82.20220182	WHITE	White	0	1	t	2197-09-03	2197-09-13	9.907152778	1	t	82.4	70	132.2	56.96	83.88	16.25	36.5462962962963	99.88	155.5	0	0	0	0	0	1	1	0	0	0	0	0	0	0	0	0	0	0	0	0	0
53856	78229	117839	238921	M	NA	2112-03-08	2112-03-11	3.254166667	63.42770931	WHITE	White	0	1	t	2112-03-08	2112-03-09	1.273055556	1	t	63	72.4583333333333	138.708333333333	84.5416666666667	97.0833333333333	18.1666666666667	36.7407407407407	96.8333333333333	97.5	0	0	0	0	0	1	0	0	0	0	0	0	0	0	0	0	0	0	0	0	0
53885	78318	148196	225371	M	2157-03-22	2156-01-01	2156-01-04	2.584722222	63.24830355	WHITE	White	0	1	t	2156-01-01	2156-01-03	1.65087963	1	t	68	82.875	147.3	77.7	94.9047619047619	17.0833333333333	36.8425925925926	97.0416666666667	111	0	1	0	0	0	1	0	1	0	0	0	0	0	0	0	0	0	0	0	1	0
54044	78839	119693	256311	M	NA	2182-09-09	2182-09-19	9.817361111	72.41428273	WHITE - RUSSIAN	White	0	1	t	2182-09-09	2182-09-13	3.941331019	1	t	72	68	115.541666666667	67.5	80.2083333333333	15.0344827586207	36.9907407407407	97.68	133	0	0	0	0	1	1	0	1	0	0	0	0	0	0	0	0	0	1	0	1	0
54154	79228	108310	237119	M	2104-01-05	2103-11-03	2103-11-30	27.14027778	63.40888031	WHITE	White	0	1	t	2103-11-03	2103-11-28	25.14820602	1	t	100	99.7619047619048	149.64	73	88.6	23.8076923076923	38.0648148148148	99.6190476190476	157.6	0	1	0	0	1	1	0	1	0	0	0	0	0	0	0	0	0	0	0	0	0
54329	79842	135130	277943	M	NA	2189-09-11	2189-09-15	4.421527778	55.2445121	WHITE	White	0	1	t	2189-09-11	2189-09-12	1.102268519	1	t	108.3	114.448275862069	127.307692307692	80.2307692307692	91.8333333333333	19.4827586206897	36.7469135802469	98.4137931034483	132.6	0	1	0	1	0	1	0	0	1	0	0	0	0	0	0	0	0	0	0	0	0
54581	80580	108821	256529	M	2185-06-21	2185-06-19	2185-06-21	2.504166667	58.66263948	WHITE	White	1	1	t	2185-06-19	2185-06-21	2.627835648	1	t	78	97.3061224489796	93.7882352941176	52.6352941176471	66.1882352941176	18.3833333333333	36.3730158730159	96.18	129.428571428571	1	0	1	0	0	0	0	1	1	0	0	0	1	0	0	0	0	0	0	1	0
54794	81208	180927	207794	M	2200-02-05	2200-02-05	2200-02-05	0.31875	39.09837772	OTHER	Other	1	1	t	2200-02-05	2200-02-07	1.855347222	1	t	81.8	86.2058823529412	107.416666666667	66.0833333333333	84.6756756756757	17.2	36.4944444444444	98.2727272727273	123.181818181818	0	0	0	0	0	0	0	0	0	0	0	0	0	0	0	0	0	0	0	0	0
54994	81685	139844	222880	M	NA	2140-04-28	2140-05-16	18.07986111	53.25132644	WHITE	White	0	1	t	2140-04-28	2140-05-09	10.40490741	1	t	70	85.6521739130435	140.625	76.65	97.1	15.5769230769231	37.6666666666667	99.5833333333333	99.25	0	0	0	0	0	1	0	1	1	0	0	0	0	0	0	0	0	0	0	0	0
55135	82065	137855	266909	M	NA	2124-12-05	2125-01-11	36.56180556	39.91583336	WHITE	White	0	1	t	2124-12-05	2125-01-11	36.62730324	1	t	97	78.0769230769231	137.130434782609	92.6086956521739	106.18	23.7878787878788	36.7791666666667	97.1481481481482	265.3	1	0	0	0	0	1	1	0	0	1	0	1	0	0	0	0	0	0	0	0	1
55349	82669	145127	232368	F	NA	2144-08-29	2144-08-31	2.553472222	60.46162446	UNABLE TO OBTAIN	Other	0	1	t	2144-08-29	2144-08-31	2.709861111	1	t	100	72.5	137.181818181818	63.5909090909091	86.1818181818182	15.1153846153846	37.5833333333333	96	143.6	0	0	0	0	0	1	0	0	0	1	0	0	0	0	0	0	0	0	0	0	1
55524	83278	133116	201747	F	2104-08-14	2104-07-14	2104-07-20	5.934027778	50.14692909	WHITE	White	0	1	t	2104-07-14	2104-07-16	1.761481481	1	t	81	68.36	103.76	69.88	77.64	15.8571428571429	36.3888888888889	99.28	127.333333333333	0	0	0	0	0	0	1	0	0	0	0	0	0	0	0	0	0	0	0	0	0
55953	84595	139754	248929	M	NA	2129-05-11	2129-05-17	5.752083333	59.90511285	WHITE	White	0	1	t	2129-05-11	2129-05-12	1.067002315	1	t	99	79.64	107.695652173913	64.7391304347826	73.7391304347826	15.24	37.0793650793651	94.96	107	0	0	0	0	0	1	0	1	0	0	0	0	0	0	0	0	0	0	0	0	0
56031	84853	112507	295319	F	2166-09-06	2166-09-06	2166-09-06	0.263888889	57.23621707	WHITE	White	1	1	t	2166-09-06	2166-09-09	3.444016204	1	t	82	82.825	104.564102564103	61.1282051282051	72.6842105263158	15.025641025641	35.8611111111111	98.6	158.5	0	0	0	0	0	0	0	0	0	0	0	0	0	0	0	0	0	0	0	0	0
56126	85163	101922	225899	F	2200-04-25	2199-03-03	2199-03-12	9.495138889	81.83370575	WHITE	White	0	1	t	2199-03-03	2199-03-04	1.481006944	1	t	NA	93.7037037037037	147.04347826087	77.2173913043478	93.5217391304348	21.1428571428571	36.2866666666667	97.7407407407407	133.714285714286	1	1	0	0	0	1	0	0	0	0	0	0	0	0	0	0	0	0	0	0	0
56269	85627	117999	219850	F	NA	2173-07-29	2173-08-17	18.73680556	63.00204816	WHITE	White	0	1	t	2173-07-29	2173-08-17	18.75563657	1	t	86	79.9615384615385	146.04347826087	75.1739130434783	91.6521739130435	18.6551724137931	37.1481481481481	96.0384615384615	119.25	0	1	0	0	0	1	0	0	1	1	0	0	0	0	0	0	0	0	0	0	0
56605	86678	199002	280351	M	2196-06-07	2196-05-29	2196-06-07	8.974305556	69.82458209	OTHER	Other	1	1	t	2196-05-29	2196-06-07	8.998506944	1	t	52	92.0833333333333	122.952380952381	69.3809523809524	81.9545454545455	19	38.1428571428571	97.8181818181818	144.5	0	0	0	0	0	1	0	0	1	0	0	0	0	0	0	0	0	0	0	1	0
56629	86732	116911	235148	M	2141-12-11	2141-12-11	2141-12-11	0.444444444	72.63987463	WHITE	White	1	1	t	2141-12-11	2141-12-12	1.604768519	1	t	74.2	72.0571428571429	108.425	56.725	73.1951219512195	15.6511627906977	36.1944444444444	98.4358974358974	156.6	0	1	0	0	0	1	0	0	0	0	0	0	0	0	0	0	0	0	0	0	0
56744	87108	192830	201829	F	2114-11-10	2114-11-09	2114-11-10	1.365277778	63.39107733	OTHER	Other	1	1	t	2114-11-09	2114-11-10	1.429212963	1	t	75.8	110.521739130435	123.6875	79.125	88.875	16.5	36.6111111111111	89.25	179	0	0	0	0	0	1	0	0	0	1	0	0	1	0	0	0	0	0	0	0	0
56967	87926	108251	216353	M	2164-09-29	2162-10-24	2162-11-03	9.861805556	71.73509777	WHITE	White	0	1	t	2162-10-24	2162-10-29	5.108888889	1	t	86	88.3	148.08	68.76	94.52	15.1363636363636	36.4444444444444	96.0526315789474	153	0	0	0	0	0	1	1	0	0	0	0	0	0	0	0	0	0	0	0	0	0
57061	88166	194634	201706	F	2199-04-14	2199-04-14	2199-04-14	0.213194444	61.82071883	WHITE	White	1	1	t	2199-04-14	2199-04-14	0.266550926	1	t	98	92.3333333333333	147.333333333333	76.3333333333333	92.6666666666667	16.8571428571429	36.8888888888889	99.5	NA	0	0	0	0	0	1	0	0	0	0	0	0	0	0	0	0	0	0	0	0	0
57114	88309	193814	230940	F	2168-11-13	2168-11-04	2168-11-13	8.466666667	68.54232066	UNKNOWN/NOT SPECIFIED	Other	1	1	t	2168-11-04	2168-11-10	6.255520833	1	t	64.1	78.625	123.612903225806	71.5806451612903	88.0322580645161	14.2758620689655	36.7314814814815	99.9583333333333	150	0	0	0	0	0	1	0	0	0	0	1	0	0	0	0	0	0	0	0	0	0
57386	89148	145375	209627	M	2114-01-06	2112-02-13	2112-03-09	24.71805556	64.47775075	WHITE	White	0	1	t	2112-02-13	2112-03-09	24.72175926	1	t	80	84.8333333333333	117.305555555556	52.5	71.2222222222222	18.7391304347826	NA	96.8787878787879	152.947368421053	0	1	0	0	0	1	0	0	0	0	0	0	0	0	0	0	0	0	0	1	0
57395	89168	130401	202575	M	2183-04-18	2182-12-03	2182-12-26	22.78402778	57.66015808	WHITE	White	0	1	t	2182-12-03	2182-12-26	22.79541667	1	t	100.1	67.8529411764706	133.26	73.6	90.5	30.2432432432432	37.7685185185185	98.8235294117647	170.666666666667	0	1	0	0	1	1	1	0	0	0	0	0	0	0	0	0	0	0	0	0	0
57630	89950	146709	299496	F	NA	2165-10-16	2165-10-22	6.44375	69.65560927	WHITE	White	0	1	t	2165-10-16	2165-10-18	2.625023148	1	t	61.2	84	104.125	55.125	69.3333333333333	20.1	36.5277777777778	99.7619047619048	204.25	0	0	0	0	0	0	0	0	0	0	0	0	0	0	0	0	0	0	0	0	0
57855	90541	124428	277113	F	2156-09-12	2156-09-05	2156-09-12	6.823611111	66.48798421	HISPANIC/LATINO - PUERTO RICAN	Other	1	1	t	2156-09-05	2156-09-10	5.724502315	1	t	46.6	88.4782608695652	129.695652173913	75.3913043478261	88.6521739130435	15.9642857142857	37.6018518518518	99.96	158.8	0	0	0	0	0	1	1	0	0	0	0	0	0	0	0	0	0	0	0	0	0
58272	91711	146644	231182	F	2166-06-21	2166-06-02	2166-06-20	18.14583333	70.65873778	BLACK/AFRICAN AMERICAN	Black	0	1	t	2166-06-02	2166-06-20	18.14511574	1	t	86	76.125	155.769230769231	68.5384615384615	96.0384615384615	15.5862068965517	36.2777777777778	100	209.142857142857	1	1	0	0	0	1	1	1	1	0	0	1	0	0	0	0	0	0	0	0	0
58426	92175	146843	239481	M	2118-05-13	2118-03-05	2118-03-17	12.55972222	58.73376619	WHITE	White	0	1	t	2118-03-05	2118-03-15	10.86112269	1	t	61.7	92.1739130434783	118.95652173913	59.0434782608696	73.1739130434783	20.6086956521739	37.4166666666667	96.5833333333333	80.2857142857143	0	0	0	0	1	1	1	0	1	0	0	0	1	0	0	0	0	0	0	0	0
58628	92864	106855	262105	M	2167-07-27	2167-07-15	2167-07-23	7.793055556	300.0092364	WHITE	White	0	1	t	2167-07-17	2167-07-19	1.641956019	1	t	77	73.0384615384615	106.076923076923	58.6923076923077	69.8846153846154	18.962962962963	36.3148148148148	98.6153846153846	117.333333333333	0	0	0	0	0	1	1	1	0	0	0	0	0	0	0	0	0	0	0	0	0
58732	93194	126575	291925	M	2142-02-15	2142-02-12	2142-02-15	2.753472222	41.60175749	UNKNOWN/NOT SPECIFIED	Other	1	1	t	2142-02-12	2142-02-15	2.891145833	1	t	68.4	73.96	135.7	61.3	81.9666666666667	20.2413793103448	38.1428571428571	98.28	216.5	0	0	0	0	0	1	0	0	0	0	0	1	0	0	0	0	0	0	0	0	0
58808	93392	153263	237023	F	2197-10-29	2197-10-22	2197-10-29	6.607638889	79.58472907	WHITE	White	1	1	t	2197-10-22	2197-10-29	6.670601852	1	t	44.1	87	123.730769230769	51.6923076923077	73.6666666666667	20.8275862068966	38.0952380952381	99.8333333333333	124	1	0	0	0	0	0	1	1	1	0	0	0	0	0	0	0	0	0	0	1	0
58811	93401	101756	297089	M	NA	2144-02-27	2144-03-05	7.597916667	64.7546331	OTHER	Other	0	1	t	2144-02-27	2144-02-28	1.598009259	1	t	85	68.0416666666667	144	65.3333333333333	83.7916666666667	19.2962962962963	37.6	96	119.4	0	0	0	0	0	1	1	0	0	0	0	0	0	0	0	0	0	0	0	0	0
59089	94189	134392	221631	M	2126-02-23	2126-02-22	2126-02-23	1.209722222	40.73092758	WHITE	White	1	1	t	2126-02-22	2126-02-27	4.804039352	1	t	97.6	96.8913043478261	118.791666666667	72.2708333333333	85.9791666666667	17.2666666666667	37.7722222222222	97.4761904761905	136	0	0	0	0	0	1	0	1	0	0	0	0	0	0	0	0	0	0	0	0	0
59221	94609	175537	213246	M	NA	2128-12-05	2128-12-16	11.30277778	57.02906731	WHITE	White	0	1	t	2128-12-05	2128-12-10	5.554282407	1	t	84.2	82.4722222222222	134.8	63.875	86.25	12.6904761904762	37.1904761904762	97.3888888888889	181.5	0	0	1	0	1	1	1	0	0	0	0	0	0	0	0	0	1	0	0	0	0
59458	95316	108998	282946	M	NA	2139-04-24	2139-05-03	8.984722222	58.02330065	WHITE	White	0	1	t	2139-04-24	2139-04-26	2.100509259	1	t	116.8	71.8888888888889	140.761904761905	72.5238095238095	84.6363636363636	15.96	37.1913580246914	96.8148148148148	97.6666666666667	0	0	0	0	0	1	0	0	0	0	0	0	0	0	0	0	0	0	0	0	0
59655	95893	126615	202223	M	NA	2184-02-03	2184-02-11	8.088888889	66.49944367	HISPANIC/LATINO - PUERTO RICAN	Other	0	1	t	2184-02-03	2184-02-09	6.332372685	1	t	49.1	73.25	132.066666666667	63.6333333333333	85.8571428571429	11.8214285714286	36.7708333333333	98.3214285714286	150.25	0	0	0	0	0	1	0	0	0	0	0	0	0	0	0	0	0	0	0	0	0
60130	97158	152158	294531	F	NA	2165-08-03	2165-09-10	38.64166667	60.69692865	WHITE	White	0	1	t	2165-08-03	2165-09-10	38.64747685	1	t	80.2	87.4814814814815	135.730769230769	71.5	96.7692307692308	17.5151515151515	36.7822222222222	99.5384615384615	124	0	1	0	0	0	1	1	1	0	0	0	0	0	0	0	0	0	0	0	0	0
60302	97738	101401	267169	M	NA	2194-04-21	2194-05-09	18.41736111	40.55969481	OTHER	Other	0	1	t	2194-04-21	2194-05-02	11.87822917	1	t	63.8	77.2083333333333	132.121212121212	72.8484848484848	89.9393939393939	14.1333333333333	37.7037037037037	99.2916666666667	145.666666666667	0	0	0	0	0	1	1	0	0	0	0	0	0	0	0	0	0	0	0	0	0
60374	97933	181022	217701	M	NA	2119-05-29	2119-06-20	22.04652778	74.9902191	WHITE	White	0	1	t	2119-05-29	2119-06-03	5.219282407	1	t	87.9	55.6666666666667	115.181818181818	59.5454545454545	77	16.9666666666667	37.1203703703704	99.4583333333333	102.5	0	0	1	0	0	1	0	0	0	0	0	0	0	0	0	0	0	0	0	0	0
60378	97947	195655	261752	M	2190-12-27	2187-07-09	2187-07-19	9.764583333	81.6935365	WHITE	White	0	1	t	2187-07-09	2187-07-11	1.842800926	1	t	73.6	54.0434782608696	137.434782608696	56.304347826087	78.5217391304348	17.695652173913	37.1018518518519	96.5416666666667	102	0	1	1	0	0	1	1	1	0	0	0	0	0	0	0	0	0	0	0	1	0
60459	98226	116467	292354	M	2164-06-16	2164-05-31	2164-06-16	16.4875	83.02778924	WHITE - RUSSIAN	White	1	1	t	2164-05-31	2164-06-16	16.581875	1	t	108.1	66.2	140.416666666667	57.9166666666667	79.125	22.7096774193548	36.362962962963	98.04	215.5	0	1	0	0	0	1	0	1	0	1	0	1	0	0	0	0	0	0	0	0	0
60770	99166	184860	227031	M	NA	2154-01-31	2154-02-14	14.64652778	58.31900569	WHITE	White	0	1	t	2154-01-31	2154-02-08	8.161898148	1	t	73	106.333333333333	113.927272727273	66.6909090909091	80.2181818181818	18.9122807017544	36.8015873015873	98.9795918367347	169.571428571429	0	0	0	0	0	1	0	0	0	0	0	0	1	0	0	0	0	0	0	0	0
60924	99599	143540	219222	M	NA	2140-08-28	2140-09-02	5.336805556	58.30496287	UNKNOWN/NOT SPECIFIED	Other	0	1	t	2140-08-28	2140-08-30	2.438599537	1	t	70	76.0967741935484	130.275862068966	81.1724137931034	95.6071428571429	19.6756756756757	36.5238095238095	99.5806451612903	172.333333333333	0	0	0	0	0	1	1	0	0	1	0	1	0	0	0	0	0	0	0	0	0
[truncated: 32 more columns]
